# Supplementary material for: Multiplexed high-content imaging uncovers morphological diversity of lymphocyte activation and dysfunction
Source: bioRxiv. 2026 Feb 11:2026.02.10.704860. Preprint. [Version 1] doi: 10.64898/2026.02.10.704860 (PMC12918823; doi:10.64898/2026.02.10.704860)
Supplement: Supplement 1 — Suppl. Tab. 1 – List of CellProfiler features Suppl. Tab. 2 – Feature set membership for each experiment Suppl. Tab. 3 – Association statistics from linear mixed-effects models fitted to CellProfiler features in the drug dataset Suppl. Tab. 4 – Cluster marker CellProfiler features for mitochondria clustering in the drug dataset Suppl. Tab. 5– Association statistics from linear mixed-effects models fitted to DINO-derived principal components in the time course dataset Suppl. Tab. 6 – Cluster marker CellProfiler features for merged-DINO clustering in the timecourse dataset Suppl. Tab. 7 – Association statistics from linear mixed-effects models fitted to Cell Profiler features in the time course dataset Suppl. Tab. 8 – Association statistics from linear mixed-effects models fitted to DINO derived principal components (PCs) in the CRISPR dataset Suppl. Tab. 9 – Association statistics from linear mixed-effects models fitted to Cell Profiler features in the CRISPR dataset Suppl. Tab. 10 – Association statistics from linear mixed-effects models fitted to Cell Profiler features in the exhaustion dataset Suppl. Tab. 11 – Cluster marker CellProfiler features for CellProfiler clustering in the exhaustion dataset Suppl. Tab. 12 – Guide sequences and editing efficiencies for the knockouts used in the crispr dataset. Suppl. Tab. 13 – Quality control filter table applied to features Suppl. Tab. 14 – Quality control filter table applied to cells. [file media-1.xlsx]

## Sheet: Suppl.Tab.1-CellProfiler_Featur
Supplementary Table 1: List of CellProfiler features (n = 1,098). Exact usage of features differ from experiment to experiment and QC parameters. The cycle column indicates the asociated image cycle (cycle 1 or cycle 2), the id column indicates the full name of the feature (concatenation of the columns object, category, measurement, channel), the object column indicates which CellProfiler object …
cycle	id	object	category	measurement	channel	channel_cat
1	cell_AreaShape_Area	cell	AreaShape	Area	cell_AreaShape	cell_AreaShape_AreaShape
1	cell_AreaShape_CentralMoment_0_0	cell	AreaShape	CentralMoment_0_0	cell_AreaShape	cell_AreaShape_AreaShape
1	cell_AreaShape_CentralMoment_0_1	cell	AreaShape	CentralMoment_0_1	cell_AreaShape	cell_AreaShape_AreaShape
1	cell_AreaShape_CentralMoment_0_2	cell	AreaShape	CentralMoment_0_2	cell_AreaShape	cell_AreaShape_AreaShape
1	cell_AreaShape_CentralMoment_0_3	cell	AreaShape	CentralMoment_0_3	cell_AreaShape	cell_AreaShape_AreaShape
1	cell_AreaShape_CentralMoment_1_0	cell	AreaShape	CentralMoment_1_0	cell_AreaShape	cell_AreaShape_AreaShape
1	cell_AreaShape_CentralMoment_1_1	cell	AreaShape	CentralMoment_1_1	cell_AreaShape	cell_AreaShape_AreaShape
1	cell_AreaShape_CentralMoment_1_2	cell	AreaShape	CentralMoment_1_2	cell_AreaShape	cell_AreaShape_AreaShape
1	cell_AreaShape_CentralMoment_1_3	cell	AreaShape	CentralMoment_1_3	cell_AreaShape	cell_AreaShape_AreaShape
1	cell_AreaShape_CentralMoment_2_0	cell	AreaShape	CentralMoment_2_0	cell_AreaShape	cell_AreaShape_AreaShape
1	cell_AreaShape_CentralMoment_2_1	cell	AreaShape	CentralMoment_2_1	cell_AreaShape	cell_AreaShape_AreaShape
1	cell_AreaShape_CentralMoment_2_2	cell	AreaShape	CentralMoment_2_2	cell_AreaShape	cell_AreaShape_AreaShape
1	cell_AreaShape_CentralMoment_2_3	cell	AreaShape	CentralMoment_2_3	cell_AreaShape	cell_AreaShape_AreaShape
1	cell_AreaShape_Compactness	cell	AreaShape	Compactness	cell_AreaShape	cell_AreaShape_AreaShape
1	cell_AreaShape_ConvexArea	cell	AreaShape	ConvexArea	cell_AreaShape	cell_AreaShape_AreaShape
1	cell_AreaShape_Eccentricity	cell	AreaShape	Eccentricity	cell_AreaShape	cell_AreaShape_AreaShape
1	cell_AreaShape_EquivalentDiameter	cell	AreaShape	EquivalentDiameter	cell_AreaShape	cell_AreaShape_AreaShape
1	cell_AreaShape_EulerNumber	cell	AreaShape	EulerNumber	cell_AreaShape	cell_AreaShape_AreaShape
1	cell_AreaShape_Extent	cell	AreaShape	Extent	cell_AreaShape	cell_AreaShape_AreaShape
1	cell_AreaShape_FormFactor	cell	AreaShape	FormFactor	cell_AreaShape	cell_AreaShape_AreaShape
1	cell_AreaShape_HuMoment_0	cell	AreaShape	HuMoment_0	cell_AreaShape	cell_AreaShape_AreaShape
1	cell_AreaShape_HuMoment_1	cell	AreaShape	HuMoment_1	cell_AreaShape	cell_AreaShape_AreaShape
1	cell_AreaShape_HuMoment_2	cell	AreaShape	HuMoment_2	cell_AreaShape	cell_AreaShape_AreaShape
1	cell_AreaShape_HuMoment_3	cell	AreaShape	HuMoment_3	cell_AreaShape	cell_AreaShape_AreaShape
1	cell_AreaShape_HuMoment_4	cell	AreaShape	HuMoment_4	cell_AreaShape	cell_AreaShape_AreaShape
1	cell_AreaShape_HuMoment_5	cell	AreaShape	HuMoment_5	cell_AreaShape	cell_AreaShape_AreaShape
1	cell_AreaShape_HuMoment_6	cell	AreaShape	HuMoment_6	cell_AreaShape	cell_AreaShape_AreaShape
1	cell_AreaShape_InertiaTensorEigenvalues_0	cell	AreaShape	InertiaTensorEigenvalues_0	cell_AreaShape	cell_AreaShape_AreaShape
1	cell_AreaShape_InertiaTensorEigenvalues_1	cell	AreaShape	InertiaTensorEigenvalues_1	cell_AreaShape	cell_AreaShape_AreaShape
1	cell_AreaShape_InertiaTensor_0_0	cell	AreaShape	InertiaTensor_0_0	cell_AreaShape	cell_AreaShape_AreaShape
1	cell_AreaShape_InertiaTensor_0_1	cell	AreaShape	InertiaTensor_0_1	cell_AreaShape	cell_AreaShape_AreaShape
1	cell_AreaShape_InertiaTensor_1_0	cell	AreaShape	InertiaTensor_1_0	cell_AreaShape	cell_AreaShape_AreaShape
1	cell_AreaShape_InertiaTensor_1_1	cell	AreaShape	InertiaTensor_1_1	cell_AreaShape	cell_AreaShape_AreaShape
1	cell_AreaShape_MajorAxisLength	cell	AreaShape	MajorAxisLength	cell_AreaShape	cell_AreaShape_AreaShape
1	cell_AreaShape_MaxFeretDiameter	cell	AreaShape	MaxFeretDiameter	cell_AreaShape	cell_AreaShape_AreaShape
1	cell_AreaShape_MaximumRadius	cell	AreaShape	MaximumRadius	cell_AreaShape	cell_AreaShape_AreaShape
1	cell_AreaShape_MeanRadius	cell	AreaShape	MeanRadius	cell_AreaShape	cell_AreaShape_AreaShape
1	cell_AreaShape_MedianRadius	cell	AreaShape	MedianRadius	cell_AreaShape	cell_AreaShape_AreaShape
1	cell_AreaShape_MinFeretDiameter	cell	AreaShape	MinFeretDiameter	cell_AreaShape	cell_AreaShape_AreaShape
1	cell_AreaShape_MinorAxisLength	cell	AreaShape	MinorAxisLength	cell_AreaShape	cell_AreaShape_AreaShape
1	cell_AreaShape_NormalizedMoment_0_0	cell	AreaShape	NormalizedMoment_0_0	cell_AreaShape	cell_AreaShape_AreaShape
1	cell_AreaShape_NormalizedMoment_0_1	cell	AreaShape	NormalizedMoment_0_1	cell_AreaShape	cell_AreaShape_AreaShape
1	cell_AreaShape_NormalizedMoment_0_2	cell	AreaShape	NormalizedMoment_0_2	cell_AreaShape	cell_AreaShape_AreaShape
1	cell_AreaShape_NormalizedMoment_0_3	cell	AreaShape	NormalizedMoment_0_3	cell_AreaShape	cell_AreaShape_AreaShape
1	cell_AreaShape_NormalizedMoment_1_0	cell	AreaShape	NormalizedMoment_1_0	cell_AreaShape	cell_AreaShape_AreaShape
1	cell_AreaShape_NormalizedMoment_1_1	cell	AreaShape	NormalizedMoment_1_1	cell_AreaShape	cell_AreaShape_AreaShape
1	cell_AreaShape_NormalizedMoment_1_2	cell	AreaShape	NormalizedMoment_1_2	cell_AreaShape	cell_AreaShape_AreaShape
1	cell_AreaShape_NormalizedMoment_1_3	cell	AreaShape	NormalizedMoment_1_3	cell_AreaShape	cell_AreaShape_AreaShape
1	cell_AreaShape_NormalizedMoment_2_0	cell	AreaShape	NormalizedMoment_2_0	cell_AreaShape	cell_AreaShape_AreaShape
1	cell_AreaShape_NormalizedMoment_2_1	cell	AreaShape	NormalizedMoment_2_1	cell_AreaShape	cell_AreaShape_AreaShape
1	cell_AreaShape_NormalizedMoment_2_2	cell	AreaShape	NormalizedMoment_2_2	cell_AreaShape	cell_AreaShape_AreaShape
1	cell_AreaShape_NormalizedMoment_2_3	cell	AreaShape	NormalizedMoment_2_3	cell_AreaShape	cell_AreaShape_AreaShape
1	cell_AreaShape_NormalizedMoment_3_0	cell	AreaShape	NormalizedMoment_3_0	cell_AreaShape	cell_AreaShape_AreaShape
1	cell_AreaShape_NormalizedMoment_3_1	cell	AreaShape	NormalizedMoment_3_1	cell_AreaShape	cell_AreaShape_AreaShape
1	cell_AreaShape_NormalizedMoment_3_2	cell	AreaShape	NormalizedMoment_3_2	cell_AreaShape	cell_AreaShape_AreaShape
1	cell_AreaShape_NormalizedMoment_3_3	cell	AreaShape	NormalizedMoment_3_3	cell_AreaShape	cell_AreaShape_AreaShape
1	cell_AreaShape_Orientation	cell	AreaShape	Orientation	cell_AreaShape	cell_AreaShape_AreaShape
1	cell_AreaShape_Perimeter	cell	AreaShape	Perimeter	cell_AreaShape	cell_AreaShape_AreaShape
1	cell_AreaShape_Solidity	cell	AreaShape	Solidity	cell_AreaShape	cell_AreaShape_AreaShape
1	cell_AreaShape_SpatialMoment_0_0	cell	AreaShape	SpatialMoment_0_0	cell_AreaShape	cell_AreaShape_AreaShape
1	cell_AreaShape_SpatialMoment_0_1	cell	AreaShape	SpatialMoment_0_1	cell_AreaShape	cell_AreaShape_AreaShape
1	cell_AreaShape_SpatialMoment_0_2	cell	AreaShape	SpatialMoment_0_2	cell_AreaShape	cell_AreaShape_AreaShape
1	cell_AreaShape_SpatialMoment_0_3	cell	AreaShape	SpatialMoment_0_3	cell_AreaShape	cell_AreaShape_AreaShape
1	cell_AreaShape_SpatialMoment_1_0	cell	AreaShape	SpatialMoment_1_0	cell_AreaShape	cell_AreaShape_AreaShape
1	cell_AreaShape_SpatialMoment_1_1	cell	AreaShape	SpatialMoment_1_1	cell_AreaShape	cell_AreaShape_AreaShape
1	cell_AreaShape_SpatialMoment_1_2	cell	AreaShape	SpatialMoment_1_2	cell_AreaShape	cell_AreaShape_AreaShape
1	cell_AreaShape_SpatialMoment_1_3	cell	AreaShape	SpatialMoment_1_3	cell_AreaShape	cell_AreaShape_AreaShape
1	cell_AreaShape_SpatialMoment_2_0	cell	AreaShape	SpatialMoment_2_0	cell_AreaShape	cell_AreaShape_AreaShape
1	cell_AreaShape_SpatialMoment_2_1	cell	AreaShape	SpatialMoment_2_1	cell_AreaShape	cell_AreaShape_AreaShape
1	cell_AreaShape_SpatialMoment_2_2	cell	AreaShape	SpatialMoment_2_2	cell_AreaShape	cell_AreaShape_AreaShape
1	cell_AreaShape_SpatialMoment_2_3	cell	AreaShape	SpatialMoment_2_3	cell_AreaShape	cell_AreaShape_AreaShape
1	cell_AreaShape_Zernike_0_0	cell	AreaShape	Zernike_0_0	cell_AreaShape	cell_AreaShape_AreaShape
1	cell_AreaShape_Zernike_1_1	cell	AreaShape	Zernike_1_1	cell_AreaShape	cell_AreaShape_AreaShape
1	cell_AreaShape_Zernike_2_0	cell	AreaShape	Zernike_2_0	cell_AreaShape	cell_AreaShape_AreaShape
1	cell_AreaShape_Zernike_2_2	cell	AreaShape	Zernike_2_2	cell_AreaShape	cell_AreaShape_AreaShape
1	cell_AreaShape_Zernike_3_1	cell	AreaShape	Zernike_3_1	cell_AreaShape	cell_AreaShape_AreaShape
1	cell_AreaShape_Zernike_3_3	cell	AreaShape	Zernike_3_3	cell_AreaShape	cell_AreaShape_AreaShape
1	cell_AreaShape_Zernike_4_0	cell	AreaShape	Zernike_4_0	cell_AreaShape	cell_AreaShape_AreaShape
1	cell_AreaShape_Zernike_4_2	cell	AreaShape	Zernike_4_2	cell_AreaShape	cell_AreaShape_AreaShape
1	cell_AreaShape_Zernike_4_4	cell	AreaShape	Zernike_4_4	cell_AreaShape	cell_AreaShape_AreaShape
1	cell_AreaShape_Zernike_5_1	cell	AreaShape	Zernike_5_1	cell_AreaShape	cell_AreaShape_AreaShape
1	cell_AreaShape_Zernike_5_3	cell	AreaShape	Zernike_5_3	cell_AreaShape	cell_AreaShape_AreaShape
1	cell_AreaShape_Zernike_5_5	cell	AreaShape	Zernike_5_5	cell_AreaShape	cell_AreaShape_AreaShape
1	cell_AreaShape_Zernike_6_0	cell	AreaShape	Zernike_6_0	cell_AreaShape	cell_AreaShape_AreaShape
1	cell_AreaShape_Zernike_6_2	cell	AreaShape	Zernike_6_2	cell_AreaShape	cell_AreaShape_AreaShape
1	cell_AreaShape_Zernike_6_4	cell	AreaShape	Zernike_6_4	cell_AreaShape	cell_AreaShape_AreaShape
1	cell_AreaShape_Zernike_6_6	cell	AreaShape	Zernike_6_6	cell_AreaShape	cell_AreaShape_AreaShape
1	cell_AreaShape_Zernike_7_1	cell	AreaShape	Zernike_7_1	cell_AreaShape	cell_AreaShape_AreaShape
1	cell_AreaShape_Zernike_7_3	cell	AreaShape	Zernike_7_3	cell_AreaShape	cell_AreaShape_AreaShape
1	cell_AreaShape_Zernike_7_5	cell	AreaShape	Zernike_7_5	cell_AreaShape	cell_AreaShape_AreaShape
1	cell_AreaShape_Zernike_7_7	cell	AreaShape	Zernike_7_7	cell_AreaShape	cell_AreaShape_AreaShape
1	cell_AreaShape_Zernike_8_0	cell	AreaShape	Zernike_8_0	cell_AreaShape	cell_AreaShape_AreaShape
1	cell_AreaShape_Zernike_8_2	cell	AreaShape	Zernike_8_2	cell_AreaShape	cell_AreaShape_AreaShape
1	cell_AreaShape_Zernike_8_4	cell	AreaShape	Zernike_8_4	cell_AreaShape	cell_AreaShape_AreaShape
1	cell_AreaShape_Zernike_8_6	cell	AreaShape	Zernike_8_6	cell_AreaShape	cell_AreaShape_AreaShape
1	cell_AreaShape_Zernike_8_8	cell	AreaShape	Zernike_8_8	cell_AreaShape	cell_AreaShape_AreaShape
1	cell_AreaShape_Zernike_9_1	cell	AreaShape	Zernike_9_1	cell_AreaShape	cell_AreaShape_AreaShape
1	cell_AreaShape_Zernike_9_3	cell	AreaShape	Zernike_9_3	cell_AreaShape	cell_AreaShape_AreaShape
1	cell_AreaShape_Zernike_9_5	cell	AreaShape	Zernike_9_5	cell_AreaShape	cell_AreaShape_AreaShape
1	cell_AreaShape_Zernike_9_7	cell	AreaShape	Zernike_9_7	cell_AreaShape	cell_AreaShape_AreaShape
1	cell_AreaShape_Zernike_9_9	cell	AreaShape	Zernike_9_9	cell_AreaShape	cell_AreaShape_AreaShape
1	cell_Children_ki67_Count	cell	AreaShape	ki67_Count	ki67	ki67_AreaShape
2	cell_Children_lipids_Count	cell	AreaShape	lipids_Count	lipids	lipids_AreaShape
1	cell_Children_mitoNetwork_Count	cell	AreaShape	mitoNetwork_Count	mito	mito_AreaShape
1	cell_Children_mito_Count	cell	AreaShape	mito_Count	mito	mito_AreaShape
2	cell_Granularity_10_ER	cell	Granularity	10_ER	ER	ER_Granularity
1	cell_Granularity_10_cd25	cell	Granularity	10_cd25	cd25	cd25_Granularity
2	cell_Granularity_10_lipids	cell	Granularity	10_lipids	lipids	lipids_Granularity
1	cell_Granularity_10_mito	cell	Granularity	10_mito	mito	mito_Granularity
2	cell_Granularity_11_ER	cell	Granularity	11_ER	ER	ER_Granularity
1	cell_Granularity_11_cd25	cell	Granularity	11_cd25	cd25	cd25_Granularity
2	cell_Granularity_11_lipids	cell	Granularity	11_lipids	lipids	lipids_Granularity
1	cell_Granularity_11_mito	cell	Granularity	11_mito	mito	mito_Granularity
2	cell_Granularity_12_ER	cell	Granularity	12_ER	ER	ER_Granularity
1	cell_Granularity_12_cd25	cell	Granularity	12_cd25	cd25	cd25_Granularity
2	cell_Granularity_12_lipids	cell	Granularity	12_lipids	lipids	lipids_Granularity
1	cell_Granularity_12_mito	cell	Granularity	12_mito	mito	mito_Granularity
2	cell_Granularity_1_ER	cell	Granularity	1_ER	ER	ER_Granularity
1	cell_Granularity_1_cd25	cell	Granularity	1_cd25	cd25	cd25_Granularity
2	cell_Granularity_1_lipids	cell	Granularity	1_lipids	lipids	lipids_Granularity
1	cell_Granularity_1_mito	cell	Granularity	1_mito	mito	mito_Granularity
2	cell_Granularity_2_ER	cell	Granularity	2_ER	ER	ER_Granularity
1	cell_Granularity_2_cd25	cell	Granularity	2_cd25	cd25	cd25_Granularity
2	cell_Granularity_2_lipids	cell	Granularity	2_lipids	lipids	lipids_Granularity
1	cell_Granularity_2_mito	cell	Granularity	2_mito	mito	mito_Granularity
2	cell_Granularity_3_ER	cell	Granularity	3_ER	ER	ER_Granularity
1	cell_Granularity_3_cd25	cell	Granularity	3_cd25	cd25	cd25_Granularity
2	cell_Granularity_3_lipids	cell	Granularity	3_lipids	lipids	lipids_Granularity
1	cell_Granularity_3_mito	cell	Granularity	3_mito	mito	mito_Granularity
2	cell_Granularity_4_ER	cell	Granularity	4_ER	ER	ER_Granularity
1	cell_Granularity_4_cd25	cell	Granularity	4_cd25	cd25	cd25_Granularity
2	cell_Granularity_4_lipids	cell	Granularity	4_lipids	lipids	lipids_Granularity
1	cell_Granularity_4_mito	cell	Granularity	4_mito	mito	mito_Granularity
2	cell_Granularity_5_ER	cell	Granularity	5_ER	ER	ER_Granularity
1	cell_Granularity_5_cd25	cell	Granularity	5_cd25	cd25	cd25_Granularity
2	cell_Granularity_5_lipids	cell	Granularity	5_lipids	lipids	lipids_Granularity
1	cell_Granularity_5_mito	cell	Granularity	5_mito	mito	mito_Granularity
2	cell_Granularity_6_ER	cell	Granularity	6_ER	ER	ER_Granularity
1	cell_Granularity_6_cd25	cell	Granularity	6_cd25	cd25	cd25_Granularity
2	cell_Granularity_6_lipids	cell	Granularity	6_lipids	lipids	lipids_Granularity
1	cell_Granularity_6_mito	cell	Granularity	6_mito	mito	mito_Granularity
2	cell_Granularity_7_ER	cell	Granularity	7_ER	ER	ER_Granularity
1	cell_Granularity_7_cd25	cell	Granularity	7_cd25	cd25	cd25_Granularity
2	cell_Granularity_7_lipids	cell	Granularity	7_lipids	lipids	lipids_Granularity
1	cell_Granularity_7_mito	cell	Granularity	7_mito	mito	mito_Granularity
2	cell_Granularity_8_ER	cell	Granularity	8_ER	ER	ER_Granularity
1	cell_Granularity_8_cd25	cell	Granularity	8_cd25	cd25	cd25_Granularity
2	cell_Granularity_8_lipids	cell	Granularity	8_lipids	lipids	lipids_Granularity
1	cell_Granularity_8_mito	cell	Granularity	8_mito	mito	mito_Granularity
2	cell_Granularity_9_ER	cell	Granularity	9_ER	ER	ER_Granularity
1	cell_Granularity_9_cd25	cell	Granularity	9_cd25	cd25	cd25_Granularity
2	cell_Granularity_9_lipids	cell	Granularity	9_lipids	lipids	lipids_Granularity
1	cell_Granularity_9_mito	cell	Granularity	9_mito	mito	mito_Granularity
2	cell_Intensity_IntegratedIntensityEdge_ER	cell	Intensity	IntegratedIntensityEdge_ER	ER	ER_Intensity
1	cell_Intensity_IntegratedIntensityEdge_actin	cell	Intensity	IntegratedIntensityEdge_actin	actin	actin_Intensity
1	cell_Intensity_IntegratedIntensityEdge_cd25	cell	Intensity	IntegratedIntensityEdge_cd25	cd25	cd25_Intensity
1	cell_Intensity_IntegratedIntensityEdge_ki67	cell	Intensity	IntegratedIntensityEdge_ki67	ki67	ki67_Intensity
2	cell_Intensity_IntegratedIntensityEdge_lipids	cell	Intensity	IntegratedIntensityEdge_lipids	lipids	lipids_Intensity
1	cell_Intensity_IntegratedIntensityEdge_mito	cell	Intensity	IntegratedIntensityEdge_mito	mito	mito_Intensity
2	cell_Intensity_IntegratedIntensityEdge_tubulin	cell	Intensity	IntegratedIntensityEdge_tubulin	tubulin	tubulin_Intensity
2	cell_Intensity_IntegratedIntensity_ER	cell	Intensity	IntegratedIntensity_ER	ER	ER_Intensity
1	cell_Intensity_IntegratedIntensity_actin	cell	Intensity	IntegratedIntensity_actin	actin	actin_Intensity
1	cell_Intensity_IntegratedIntensity_cd25	cell	Intensity	IntegratedIntensity_cd25	cd25	cd25_Intensity
1	cell_Intensity_IntegratedIntensity_ki67	cell	Intensity	IntegratedIntensity_ki67	ki67	ki67_Intensity
2	cell_Intensity_IntegratedIntensity_lipids	cell	Intensity	IntegratedIntensity_lipids	lipids	lipids_Intensity
1	cell_Intensity_IntegratedIntensity_mito	cell	Intensity	IntegratedIntensity_mito	mito	mito_Intensity
2	cell_Intensity_IntegratedIntensity_tubulin	cell	Intensity	IntegratedIntensity_tubulin	tubulin	tubulin_Intensity
2	cell_Intensity_LowerQuartileIntensity_ER	cell	Intensity	LowerQuartileIntensity_ER	ER	ER_Intensity
1	cell_Intensity_LowerQuartileIntensity_actin	cell	Intensity	LowerQuartileIntensity_actin	actin	actin_Intensity
1	cell_Intensity_LowerQuartileIntensity_cd25	cell	Intensity	LowerQuartileIntensity_cd25	cd25	cd25_Intensity
1	cell_Intensity_LowerQuartileIntensity_ki67	cell	Intensity	LowerQuartileIntensity_ki67	ki67	ki67_Intensity
2	cell_Intensity_LowerQuartileIntensity_lipids	cell	Intensity	LowerQuartileIntensity_lipids	lipids	lipids_Intensity
1	cell_Intensity_LowerQuartileIntensity_mito	cell	Intensity	LowerQuartileIntensity_mito	mito	mito_Intensity
2	cell_Intensity_LowerQuartileIntensity_tubulin	cell	Intensity	LowerQuartileIntensity_tubulin	tubulin	tubulin_Intensity
2	cell_Intensity_MADIntensity_ER	cell	Intensity	MADIntensity_ER	ER	ER_Intensity
1	cell_Intensity_MADIntensity_actin	cell	Intensity	MADIntensity_actin	actin	actin_Intensity
1	cell_Intensity_MADIntensity_cd25	cell	Intensity	MADIntensity_cd25	cd25	cd25_Intensity
1	cell_Intensity_MADIntensity_ki67	cell	Intensity	MADIntensity_ki67	ki67	ki67_Intensity
2	cell_Intensity_MADIntensity_lipids	cell	Intensity	MADIntensity_lipids	lipids	lipids_Intensity
1	cell_Intensity_MADIntensity_mito	cell	Intensity	MADIntensity_mito	mito	mito_Intensity
2	cell_Intensity_MADIntensity_tubulin	cell	Intensity	MADIntensity_tubulin	tubulin	tubulin_Intensity
2	cell_Intensity_MassDisplacement_ER	cell	Intensity	MassDisplacement_ER	ER	ER_Intensity
1	cell_Intensity_MassDisplacement_actin	cell	Intensity	MassDisplacement_actin	actin	actin_Intensity
1	cell_Intensity_MassDisplacement_cd25	cell	Intensity	MassDisplacement_cd25	cd25	cd25_Intensity
1	cell_Intensity_MassDisplacement_ki67	cell	Intensity	MassDisplacement_ki67	ki67	ki67_Intensity
2	cell_Intensity_MassDisplacement_lipids	cell	Intensity	MassDisplacement_lipids	lipids	lipids_Intensity
1	cell_Intensity_MassDisplacement_mito	cell	Intensity	MassDisplacement_mito	mito	mito_Intensity
2	cell_Intensity_MassDisplacement_tubulin	cell	Intensity	MassDisplacement_tubulin	tubulin	tubulin_Intensity
2	cell_Intensity_MaxIntensityEdge_ER	cell	Intensity	MaxIntensityEdge_ER	ER	ER_Intensity
1	cell_Intensity_MaxIntensityEdge_actin	cell	Intensity	MaxIntensityEdge_actin	actin	actin_Intensity
1	cell_Intensity_MaxIntensityEdge_cd25	cell	Intensity	MaxIntensityEdge_cd25	cd25	cd25_Intensity
1	cell_Intensity_MaxIntensityEdge_ki67	cell	Intensity	MaxIntensityEdge_ki67	ki67	ki67_Intensity
2	cell_Intensity_MaxIntensityEdge_lipids	cell	Intensity	MaxIntensityEdge_lipids	lipids	lipids_Intensity
1	cell_Intensity_MaxIntensityEdge_mito	cell	Intensity	MaxIntensityEdge_mito	mito	mito_Intensity
2	cell_Intensity_MaxIntensityEdge_tubulin	cell	Intensity	MaxIntensityEdge_tubulin	tubulin	tubulin_Intensity
2	cell_Intensity_MaxIntensity_ER	cell	Intensity	MaxIntensity_ER	ER	ER_Intensity
1	cell_Intensity_MaxIntensity_actin	cell	Intensity	MaxIntensity_actin	actin	actin_Intensity
1	cell_Intensity_MaxIntensity_cd25	cell	Intensity	MaxIntensity_cd25	cd25	cd25_Intensity
1	cell_Intensity_MaxIntensity_ki67	cell	Intensity	MaxIntensity_ki67	ki67	ki67_Intensity
2	cell_Intensity_MaxIntensity_lipids	cell	Intensity	MaxIntensity_lipids	lipids	lipids_Intensity
1	cell_Intensity_MaxIntensity_mito	cell	Intensity	MaxIntensity_mito	mito	mito_Intensity
2	cell_Intensity_MaxIntensity_tubulin	cell	Intensity	MaxIntensity_tubulin	tubulin	tubulin_Intensity
2	cell_Intensity_MeanIntensityEdge_ER	cell	Intensity	MeanIntensityEdge_ER	ER	ER_Intensity
1	cell_Intensity_MeanIntensityEdge_actin	cell	Intensity	MeanIntensityEdge_actin	actin	actin_Intensity
1	cell_Intensity_MeanIntensityEdge_cd25	cell	Intensity	MeanIntensityEdge_cd25	cd25	cd25_Intensity
1	cell_Intensity_MeanIntensityEdge_ki67	cell	Intensity	MeanIntensityEdge_ki67	ki67	ki67_Intensity
2	cell_Intensity_MeanIntensityEdge_lipids	cell	Intensity	MeanIntensityEdge_lipids	lipids	lipids_Intensity
1	cell_Intensity_MeanIntensityEdge_mito	cell	Intensity	MeanIntensityEdge_mito	mito	mito_Intensity
2	cell_Intensity_MeanIntensityEdge_tubulin	cell	Intensity	MeanIntensityEdge_tubulin	tubulin	tubulin_Intensity
2	cell_Intensity_MeanIntensity_ER	cell	Intensity	MeanIntensity_ER	ER	ER_Intensity
1	cell_Intensity_MeanIntensity_actin	cell	Intensity	MeanIntensity_actin	actin	actin_Intensity
1	cell_Intensity_MeanIntensity_cd25	cell	Intensity	MeanIntensity_cd25	cd25	cd25_Intensity
1	cell_Intensity_MeanIntensity_ki67	cell	Intensity	MeanIntensity_ki67	ki67	ki67_Intensity
2	cell_Intensity_MeanIntensity_lipids	cell	Intensity	MeanIntensity_lipids	lipids	lipids_Intensity
1	cell_Intensity_MeanIntensity_mito	cell	Intensity	MeanIntensity_mito	mito	mito_Intensity
2	cell_Intensity_MeanIntensity_tubulin	cell	Intensity	MeanIntensity_tubulin	tubulin	tubulin_Intensity
2	cell_Intensity_MedianIntensity_ER	cell	Intensity	MedianIntensity_ER	ER	ER_Intensity
1	cell_Intensity_MedianIntensity_actin	cell	Intensity	MedianIntensity_actin	actin	actin_Intensity
1	cell_Intensity_MedianIntensity_cd25	cell	Intensity	MedianIntensity_cd25	cd25	cd25_Intensity
1	cell_Intensity_MedianIntensity_ki67	cell	Intensity	MedianIntensity_ki67	ki67	ki67_Intensity
2	cell_Intensity_MedianIntensity_lipids	cell	Intensity	MedianIntensity_lipids	lipids	lipids_Intensity
1	cell_Intensity_MedianIntensity_mito	cell	Intensity	MedianIntensity_mito	mito	mito_Intensity
2	cell_Intensity_MedianIntensity_tubulin	cell	Intensity	MedianIntensity_tubulin	tubulin	tubulin_Intensity
2	cell_Intensity_MinIntensityEdge_ER	cell	Intensity	MinIntensityEdge_ER	ER	ER_Intensity
1	cell_Intensity_MinIntensityEdge_actin	cell	Intensity	MinIntensityEdge_actin	actin	actin_Intensity
1	cell_Intensity_MinIntensityEdge_cd25	cell	Intensity	MinIntensityEdge_cd25	cd25	cd25_Intensity
1	cell_Intensity_MinIntensityEdge_ki67	cell	Intensity	MinIntensityEdge_ki67	ki67	ki67_Intensity
2	cell_Intensity_MinIntensityEdge_lipids	cell	Intensity	MinIntensityEdge_lipids	lipids	lipids_Intensity
1	cell_Intensity_MinIntensityEdge_mito	cell	Intensity	MinIntensityEdge_mito	mito	mito_Intensity
2	cell_Intensity_MinIntensityEdge_tubulin	cell	Intensity	MinIntensityEdge_tubulin	tubulin	tubulin_Intensity
2	cell_Intensity_MinIntensity_ER	cell	Intensity	MinIntensity_ER	ER	ER_Intensity
1	cell_Intensity_MinIntensity_actin	cell	Intensity	MinIntensity_actin	actin	actin_Intensity
1	cell_Intensity_MinIntensity_cd25	cell	Intensity	MinIntensity_cd25	cd25	cd25_Intensity
1	cell_Intensity_MinIntensity_ki67	cell	Intensity	MinIntensity_ki67	ki67	ki67_Intensity
2	cell_Intensity_MinIntensity_lipids	cell	Intensity	MinIntensity_lipids	lipids	lipids_Intensity
1	cell_Intensity_MinIntensity_mito	cell	Intensity	MinIntensity_mito	mito	mito_Intensity
2	cell_Intensity_MinIntensity_tubulin	cell	Intensity	MinIntensity_tubulin	tubulin	tubulin_Intensity
2	cell_Intensity_StdIntensityEdge_ER	cell	Intensity	StdIntensityEdge_ER	ER	ER_Intensity
1	cell_Intensity_StdIntensityEdge_actin	cell	Intensity	StdIntensityEdge_actin	actin	actin_Intensity
1	cell_Intensity_StdIntensityEdge_cd25	cell	Intensity	StdIntensityEdge_cd25	cd25	cd25_Intensity
1	cell_Intensity_StdIntensityEdge_ki67	cell	Intensity	StdIntensityEdge_ki67	ki67	ki67_Intensity
2	cell_Intensity_StdIntensityEdge_lipids	cell	Intensity	StdIntensityEdge_lipids	lipids	lipids_Intensity
1	cell_Intensity_StdIntensityEdge_mito	cell	Intensity	StdIntensityEdge_mito	mito	mito_Intensity
2	cell_Intensity_StdIntensityEdge_tubulin	cell	Intensity	StdIntensityEdge_tubulin	tubulin	tubulin_Intensity
2	cell_Intensity_StdIntensity_ER	cell	Intensity	StdIntensity_ER	ER	ER_Intensity
1	cell_Intensity_StdIntensity_actin	cell	Intensity	StdIntensity_actin	actin	actin_Intensity
1	cell_Intensity_StdIntensity_cd25	cell	Intensity	StdIntensity_cd25	cd25	cd25_Intensity
1	cell_Intensity_StdIntensity_ki67	cell	Intensity	StdIntensity_ki67	ki67	ki67_Intensity
2	cell_Intensity_StdIntensity_lipids	cell	Intensity	StdIntensity_lipids	lipids	lipids_Intensity
1	cell_Intensity_StdIntensity_mito	cell	Intensity	StdIntensity_mito	mito	mito_Intensity
2	cell_Intensity_StdIntensity_tubulin	cell	Intensity	StdIntensity_tubulin	tubulin	tubulin_Intensity
2	cell_Intensity_UpperQuartileIntensity_ER	cell	Intensity	UpperQuartileIntensity_ER	ER	ER_Intensity
1	cell_Intensity_UpperQuartileIntensity_actin	cell	Intensity	UpperQuartileIntensity_actin	actin	actin_Intensity
1	cell_Intensity_UpperQuartileIntensity_cd25	cell	Intensity	UpperQuartileIntensity_cd25	cd25	cd25_Intensity
1	cell_Intensity_UpperQuartileIntensity_ki67	cell	Intensity	UpperQuartileIntensity_ki67	ki67	ki67_Intensity
2	cell_Intensity_UpperQuartileIntensity_lipids	cell	Intensity	UpperQuartileIntensity_lipids	lipids	lipids_Intensity
1	cell_Intensity_UpperQuartileIntensity_mito	cell	Intensity	UpperQuartileIntensity_mito	mito	mito_Intensity
2	cell_Intensity_UpperQuartileIntensity_tubulin	cell	Intensity	UpperQuartileIntensity_tubulin	tubulin	tubulin_Intensity
2	cell_RadialDistribution_FracAtD_ER_1of6	cell	RadialDistribution	FracAtD_ER_1of6	ER	ER_RadialDistribution
2	cell_RadialDistribution_FracAtD_ER_2of6	cell	RadialDistribution	FracAtD_ER_2of6	ER	ER_RadialDistribution
2	cell_RadialDistribution_FracAtD_ER_3of6	cell	RadialDistribution	FracAtD_ER_3of6	ER	ER_RadialDistribution
2	cell_RadialDistribution_FracAtD_ER_4of6	cell	RadialDistribution	FracAtD_ER_4of6	ER	ER_RadialDistribution
2	cell_RadialDistribution_FracAtD_ER_5of6	cell	RadialDistribution	FracAtD_ER_5of6	ER	ER_RadialDistribution
2	cell_RadialDistribution_FracAtD_ER_6of6	cell	RadialDistribution	FracAtD_ER_6of6	ER	ER_RadialDistribution
1	cell_RadialDistribution_FracAtD_actin_1of6	cell	RadialDistribution	FracAtD_actin_1of6	actin	actin_RadialDistribution
1	cell_RadialDistribution_FracAtD_actin_2of6	cell	RadialDistribution	FracAtD_actin_2of6	actin	actin_RadialDistribution
1	cell_RadialDistribution_FracAtD_actin_3of6	cell	RadialDistribution	FracAtD_actin_3of6	actin	actin_RadialDistribution
1	cell_RadialDistribution_FracAtD_actin_4of6	cell	RadialDistribution	FracAtD_actin_4of6	actin	actin_RadialDistribution
1	cell_RadialDistribution_FracAtD_actin_5of6	cell	RadialDistribution	FracAtD_actin_5of6	actin	actin_RadialDistribution
1	cell_RadialDistribution_FracAtD_actin_6of6	cell	RadialDistribution	FracAtD_actin_6of6	actin	actin_RadialDistribution
1	cell_RadialDistribution_FracAtD_cd25_1of6	cell	RadialDistribution	FracAtD_cd25_1of6	cd25	cd25_RadialDistribution
1	cell_RadialDistribution_FracAtD_cd25_2of6	cell	RadialDistribution	FracAtD_cd25_2of6	cd25	cd25_RadialDistribution
1	cell_RadialDistribution_FracAtD_cd25_3of6	cell	RadialDistribution	FracAtD_cd25_3of6	cd25	cd25_RadialDistribution
1	cell_RadialDistribution_FracAtD_cd25_4of6	cell	RadialDistribution	FracAtD_cd25_4of6	cd25	cd25_RadialDistribution
1	cell_RadialDistribution_FracAtD_cd25_5of6	cell	RadialDistribution	FracAtD_cd25_5of6	cd25	cd25_RadialDistribution
1	cell_RadialDistribution_FracAtD_cd25_6of6	cell	RadialDistribution	FracAtD_cd25_6of6	cd25	cd25_RadialDistribution
1	cell_RadialDistribution_FracAtD_mito_1of6	cell	RadialDistribution	FracAtD_mito_1of6	mito	mito_RadialDistribution
1	cell_RadialDistribution_FracAtD_mito_2of6	cell	RadialDistribution	FracAtD_mito_2of6	mito	mito_RadialDistribution
1	cell_RadialDistribution_FracAtD_mito_3of6	cell	RadialDistribution	FracAtD_mito_3of6	mito	mito_RadialDistribution
1	cell_RadialDistribution_FracAtD_mito_4of6	cell	RadialDistribution	FracAtD_mito_4of6	mito	mito_RadialDistribution
1	cell_RadialDistribution_FracAtD_mito_5of6	cell	RadialDistribution	FracAtD_mito_5of6	mito	mito_RadialDistribution
1	cell_RadialDistribution_FracAtD_mito_6of6	cell	RadialDistribution	FracAtD_mito_6of6	mito	mito_RadialDistribution
2	cell_RadialDistribution_FracAtD_tubulin_1of6	cell	RadialDistribution	FracAtD_tubulin_1of6	tubulin	tubulin_RadialDistribution
2	cell_RadialDistribution_FracAtD_tubulin_2of6	cell	RadialDistribution	FracAtD_tubulin_2of6	tubulin	tubulin_RadialDistribution
2	cell_RadialDistribution_FracAtD_tubulin_3of6	cell	RadialDistribution	FracAtD_tubulin_3of6	tubulin	tubulin_RadialDistribution
2	cell_RadialDistribution_FracAtD_tubulin_4of6	cell	RadialDistribution	FracAtD_tubulin_4of6	tubulin	tubulin_RadialDistribution
2	cell_RadialDistribution_FracAtD_tubulin_5of6	cell	RadialDistribution	FracAtD_tubulin_5of6	tubulin	tubulin_RadialDistribution
2	cell_RadialDistribution_FracAtD_tubulin_6of6	cell	RadialDistribution	FracAtD_tubulin_6of6	tubulin	tubulin_RadialDistribution
2	cell_RadialDistribution_MeanFrac_ER_1of6	cell	RadialDistribution	MeanFrac_ER_1of6	ER	ER_RadialDistribution
2	cell_RadialDistribution_MeanFrac_ER_2of6	cell	RadialDistribution	MeanFrac_ER_2of6	ER	ER_RadialDistribution
2	cell_RadialDistribution_MeanFrac_ER_3of6	cell	RadialDistribution	MeanFrac_ER_3of6	ER	ER_RadialDistribution
2	cell_RadialDistribution_MeanFrac_ER_4of6	cell	RadialDistribution	MeanFrac_ER_4of6	ER	ER_RadialDistribution
2	cell_RadialDistribution_MeanFrac_ER_5of6	cell	RadialDistribution	MeanFrac_ER_5of6	ER	ER_RadialDistribution
2	cell_RadialDistribution_MeanFrac_ER_6of6	cell	RadialDistribution	MeanFrac_ER_6of6	ER	ER_RadialDistribution
1	cell_RadialDistribution_MeanFrac_actin_1of6	cell	RadialDistribution	MeanFrac_actin_1of6	actin	actin_RadialDistribution
1	cell_RadialDistribution_MeanFrac_actin_2of6	cell	RadialDistribution	MeanFrac_actin_2of6	actin	actin_RadialDistribution
1	cell_RadialDistribution_MeanFrac_actin_3of6	cell	RadialDistribution	MeanFrac_actin_3of6	actin	actin_RadialDistribution
1	cell_RadialDistribution_MeanFrac_actin_4of6	cell	RadialDistribution	MeanFrac_actin_4of6	actin	actin_RadialDistribution
1	cell_RadialDistribution_MeanFrac_actin_5of6	cell	RadialDistribution	MeanFrac_actin_5of6	actin	actin_RadialDistribution
1	cell_RadialDistribution_MeanFrac_actin_6of6	cell	RadialDistribution	MeanFrac_actin_6of6	actin	actin_RadialDistribution
1	cell_RadialDistribution_MeanFrac_cd25_1of6	cell	RadialDistribution	MeanFrac_cd25_1of6	cd25	cd25_RadialDistribution
1	cell_RadialDistribution_MeanFrac_cd25_2of6	cell	RadialDistribution	MeanFrac_cd25_2of6	cd25	cd25_RadialDistribution
1	cell_RadialDistribution_MeanFrac_cd25_3of6	cell	RadialDistribution	MeanFrac_cd25_3of6	cd25	cd25_RadialDistribution
1	cell_RadialDistribution_MeanFrac_cd25_4of6	cell	RadialDistribution	MeanFrac_cd25_4of6	cd25	cd25_RadialDistribution
1	cell_RadialDistribution_MeanFrac_cd25_5of6	cell	RadialDistribution	MeanFrac_cd25_5of6	cd25	cd25_RadialDistribution
1	cell_RadialDistribution_MeanFrac_cd25_6of6	cell	RadialDistribution	MeanFrac_cd25_6of6	cd25	cd25_RadialDistribution
1	cell_RadialDistribution_MeanFrac_mito_1of6	cell	RadialDistribution	MeanFrac_mito_1of6	mito	mito_RadialDistribution
1	cell_RadialDistribution_MeanFrac_mito_2of6	cell	RadialDistribution	MeanFrac_mito_2of6	mito	mito_RadialDistribution
1	cell_RadialDistribution_MeanFrac_mito_3of6	cell	RadialDistribution	MeanFrac_mito_3of6	mito	mito_RadialDistribution
1	cell_RadialDistribution_MeanFrac_mito_4of6	cell	RadialDistribution	MeanFrac_mito_4of6	mito	mito_RadialDistribution
1	cell_RadialDistribution_MeanFrac_mito_5of6	cell	RadialDistribution	MeanFrac_mito_5of6	mito	mito_RadialDistribution
1	cell_RadialDistribution_MeanFrac_mito_6of6	cell	RadialDistribution	MeanFrac_mito_6of6	mito	mito_RadialDistribution
2	cell_RadialDistribution_MeanFrac_tubulin_1of6	cell	RadialDistribution	MeanFrac_tubulin_1of6	tubulin	tubulin_RadialDistribution
2	cell_RadialDistribution_MeanFrac_tubulin_2of6	cell	RadialDistribution	MeanFrac_tubulin_2of6	tubulin	tubulin_RadialDistribution
2	cell_RadialDistribution_MeanFrac_tubulin_3of6	cell	RadialDistribution	MeanFrac_tubulin_3of6	tubulin	tubulin_RadialDistribution
2	cell_RadialDistribution_MeanFrac_tubulin_4of6	cell	RadialDistribution	MeanFrac_tubulin_4of6	tubulin	tubulin_RadialDistribution
2	cell_RadialDistribution_MeanFrac_tubulin_5of6	cell	RadialDistribution	MeanFrac_tubulin_5of6	tubulin	tubulin_RadialDistribution
2	cell_RadialDistribution_MeanFrac_tubulin_6of6	cell	RadialDistribution	MeanFrac_tubulin_6of6	tubulin	tubulin_RadialDistribution
2	cell_RadialDistribution_RadialCV_ER_1of6	cell	RadialDistribution	RadialCV_ER_1of6	ER	ER_RadialDistribution
2	cell_RadialDistribution_RadialCV_ER_2of6	cell	RadialDistribution	RadialCV_ER_2of6	ER	ER_RadialDistribution
2	cell_RadialDistribution_RadialCV_ER_3of6	cell	RadialDistribution	RadialCV_ER_3of6	ER	ER_RadialDistribution
2	cell_RadialDistribution_RadialCV_ER_4of6	cell	RadialDistribution	RadialCV_ER_4of6	ER	ER_RadialDistribution
2	cell_RadialDistribution_RadialCV_ER_5of6	cell	RadialDistribution	RadialCV_ER_5of6	ER	ER_RadialDistribution
2	cell_RadialDistribution_RadialCV_ER_6of6	cell	RadialDistribution	RadialCV_ER_6of6	ER	ER_RadialDistribution
1	cell_RadialDistribution_RadialCV_actin_1of6	cell	RadialDistribution	RadialCV_actin_1of6	actin	actin_RadialDistribution
1	cell_RadialDistribution_RadialCV_actin_2of6	cell	RadialDistribution	RadialCV_actin_2of6	actin	actin_RadialDistribution
1	cell_RadialDistribution_RadialCV_actin_3of6	cell	RadialDistribution	RadialCV_actin_3of6	actin	actin_RadialDistribution
1	cell_RadialDistribution_RadialCV_actin_4of6	cell	RadialDistribution	RadialCV_actin_4of6	actin	actin_RadialDistribution
1	cell_RadialDistribution_RadialCV_actin_5of6	cell	RadialDistribution	RadialCV_actin_5of6	actin	actin_RadialDistribution
1	cell_RadialDistribution_RadialCV_actin_6of6	cell	RadialDistribution	RadialCV_actin_6of6	actin	actin_RadialDistribution
1	cell_RadialDistribution_RadialCV_cd25_1of6	cell	RadialDistribution	RadialCV_cd25_1of6	cd25	cd25_RadialDistribution
1	cell_RadialDistribution_RadialCV_cd25_2of6	cell	RadialDistribution	RadialCV_cd25_2of6	cd25	cd25_RadialDistribution
1	cell_RadialDistribution_RadialCV_cd25_3of6	cell	RadialDistribution	RadialCV_cd25_3of6	cd25	cd25_RadialDistribution
1	cell_RadialDistribution_RadialCV_cd25_4of6	cell	RadialDistribution	RadialCV_cd25_4of6	cd25	cd25_RadialDistribution
1	cell_RadialDistribution_RadialCV_cd25_5of6	cell	RadialDistribution	RadialCV_cd25_5of6	cd25	cd25_RadialDistribution
1	cell_RadialDistribution_RadialCV_cd25_6of6	cell	RadialDistribution	RadialCV_cd25_6of6	cd25	cd25_RadialDistribution
1	cell_RadialDistribution_RadialCV_mito_1of6	cell	RadialDistribution	RadialCV_mito_1of6	mito	mito_RadialDistribution
1	cell_RadialDistribution_RadialCV_mito_2of6	cell	RadialDistribution	RadialCV_mito_2of6	mito	mito_RadialDistribution
1	cell_RadialDistribution_RadialCV_mito_3of6	cell	RadialDistribution	RadialCV_mito_3of6	mito	mito_RadialDistribution
1	cell_RadialDistribution_RadialCV_mito_4of6	cell	RadialDistribution	RadialCV_mito_4of6	mito	mito_RadialDistribution
1	cell_RadialDistribution_RadialCV_mito_5of6	cell	RadialDistribution	RadialCV_mito_5of6	mito	mito_RadialDistribution
1	cell_RadialDistribution_RadialCV_mito_6of6	cell	RadialDistribution	RadialCV_mito_6of6	mito	mito_RadialDistribution
2	cell_RadialDistribution_RadialCV_tubulin_1of6	cell	RadialDistribution	RadialCV_tubulin_1of6	tubulin	tubulin_RadialDistribution
2	cell_RadialDistribution_RadialCV_tubulin_2of6	cell	RadialDistribution	RadialCV_tubulin_2of6	tubulin	tubulin_RadialDistribution
2	cell_RadialDistribution_RadialCV_tubulin_3of6	cell	RadialDistribution	RadialCV_tubulin_3of6	tubulin	tubulin_RadialDistribution
2	cell_RadialDistribution_RadialCV_tubulin_4of6	cell	RadialDistribution	RadialCV_tubulin_4of6	tubulin	tubulin_RadialDistribution
2	cell_RadialDistribution_RadialCV_tubulin_5of6	cell	RadialDistribution	RadialCV_tubulin_5of6	tubulin	tubulin_RadialDistribution
2	cell_RadialDistribution_RadialCV_tubulin_6of6	cell	RadialDistribution	RadialCV_tubulin_6of6	tubulin	tubulin_RadialDistribution
2	cell_RadialDistribution_ZernikeMagnitude_ER_0_0	cell	RadialDistribution	ZernikeMagnitude_ER_0_0	ER	ER_RadialDistribution
2	cell_RadialDistribution_ZernikeMagnitude_ER_1_1	cell	RadialDistribution	ZernikeMagnitude_ER_1_1	ER	ER_RadialDistribution
2	cell_RadialDistribution_ZernikeMagnitude_ER_2_0	cell	RadialDistribution	ZernikeMagnitude_ER_2_0	ER	ER_RadialDistribution
2	cell_RadialDistribution_ZernikeMagnitude_ER_2_2	cell	RadialDistribution	ZernikeMagnitude_ER_2_2	ER	ER_RadialDistribution
2	cell_RadialDistribution_ZernikeMagnitude_ER_3_1	cell	RadialDistribution	ZernikeMagnitude_ER_3_1	ER	ER_RadialDistribution
2	cell_RadialDistribution_ZernikeMagnitude_ER_3_3	cell	RadialDistribution	ZernikeMagnitude_ER_3_3	ER	ER_RadialDistribution
2	cell_RadialDistribution_ZernikeMagnitude_ER_4_0	cell	RadialDistribution	ZernikeMagnitude_ER_4_0	ER	ER_RadialDistribution
2	cell_RadialDistribution_ZernikeMagnitude_ER_4_2	cell	RadialDistribution	ZernikeMagnitude_ER_4_2	ER	ER_RadialDistribution
2	cell_RadialDistribution_ZernikeMagnitude_ER_4_4	cell	RadialDistribution	ZernikeMagnitude_ER_4_4	ER	ER_RadialDistribution
2	cell_RadialDistribution_ZernikeMagnitude_ER_5_1	cell	RadialDistribution	ZernikeMagnitude_ER_5_1	ER	ER_RadialDistribution
2	cell_RadialDistribution_ZernikeMagnitude_ER_5_3	cell	RadialDistribution	ZernikeMagnitude_ER_5_3	ER	ER_RadialDistribution
2	cell_RadialDistribution_ZernikeMagnitude_ER_5_5	cell	RadialDistribution	ZernikeMagnitude_ER_5_5	ER	ER_RadialDistribution
1	cell_RadialDistribution_ZernikeMagnitude_actin_0_0	cell	RadialDistribution	ZernikeMagnitude_actin_0_0	actin	actin_RadialDistribution
1	cell_RadialDistribution_ZernikeMagnitude_actin_1_1	cell	RadialDistribution	ZernikeMagnitude_actin_1_1	actin	actin_RadialDistribution
1	cell_RadialDistribution_ZernikeMagnitude_actin_2_0	cell	RadialDistribution	ZernikeMagnitude_actin_2_0	actin	actin_RadialDistribution
1	cell_RadialDistribution_ZernikeMagnitude_actin_2_2	cell	RadialDistribution	ZernikeMagnitude_actin_2_2	actin	actin_RadialDistribution
1	cell_RadialDistribution_ZernikeMagnitude_actin_3_1	cell	RadialDistribution	ZernikeMagnitude_actin_3_1	actin	actin_RadialDistribution
1	cell_RadialDistribution_ZernikeMagnitude_actin_3_3	cell	RadialDistribution	ZernikeMagnitude_actin_3_3	actin	actin_RadialDistribution
1	cell_RadialDistribution_ZernikeMagnitude_actin_4_0	cell	RadialDistribution	ZernikeMagnitude_actin_4_0	actin	actin_RadialDistribution
1	cell_RadialDistribution_ZernikeMagnitude_actin_4_2	cell	RadialDistribution	ZernikeMagnitude_actin_4_2	actin	actin_RadialDistribution
1	cell_RadialDistribution_ZernikeMagnitude_actin_4_4	cell	RadialDistribution	ZernikeMagnitude_actin_4_4	actin	actin_RadialDistribution
1	cell_RadialDistribution_ZernikeMagnitude_actin_5_1	cell	RadialDistribution	ZernikeMagnitude_actin_5_1	actin	actin_RadialDistribution
1	cell_RadialDistribution_ZernikeMagnitude_actin_5_3	cell	RadialDistribution	ZernikeMagnitude_actin_5_3	actin	actin_RadialDistribution
1	cell_RadialDistribution_ZernikeMagnitude_actin_5_5	cell	RadialDistribution	ZernikeMagnitude_actin_5_5	actin	actin_RadialDistribution
1	cell_RadialDistribution_ZernikeMagnitude_cd25_0_0	cell	RadialDistribution	ZernikeMagnitude_cd25_0_0	cd25	cd25_RadialDistribution
1	cell_RadialDistribution_ZernikeMagnitude_cd25_1_1	cell	RadialDistribution	ZernikeMagnitude_cd25_1_1	cd25	cd25_RadialDistribution
1	cell_RadialDistribution_ZernikeMagnitude_cd25_2_0	cell	RadialDistribution	ZernikeMagnitude_cd25_2_0	cd25	cd25_RadialDistribution
1	cell_RadialDistribution_ZernikeMagnitude_cd25_2_2	cell	RadialDistribution	ZernikeMagnitude_cd25_2_2	cd25	cd25_RadialDistribution
1	cell_RadialDistribution_ZernikeMagnitude_cd25_3_1	cell	RadialDistribution	ZernikeMagnitude_cd25_3_1	cd25	cd25_RadialDistribution
1	cell_RadialDistribution_ZernikeMagnitude_cd25_3_3	cell	RadialDistribution	ZernikeMagnitude_cd25_3_3	cd25	cd25_RadialDistribution
1	cell_RadialDistribution_ZernikeMagnitude_cd25_4_0	cell	RadialDistribution	ZernikeMagnitude_cd25_4_0	cd25	cd25_RadialDistribution
1	cell_RadialDistribution_ZernikeMagnitude_cd25_4_2	cell	RadialDistribution	ZernikeMagnitude_cd25_4_2	cd25	cd25_RadialDistribution
1	cell_RadialDistribution_ZernikeMagnitude_cd25_4_4	cell	RadialDistribution	ZernikeMagnitude_cd25_4_4	cd25	cd25_RadialDistribution
1	cell_RadialDistribution_ZernikeMagnitude_cd25_5_1	cell	RadialDistribution	ZernikeMagnitude_cd25_5_1	cd25	cd25_RadialDistribution
1	cell_RadialDistribution_ZernikeMagnitude_cd25_5_3	cell	RadialDistribution	ZernikeMagnitude_cd25_5_3	cd25	cd25_RadialDistribution
1	cell_RadialDistribution_ZernikeMagnitude_cd25_5_5	cell	RadialDistribution	ZernikeMagnitude_cd25_5_5	cd25	cd25_RadialDistribution
1	cell_RadialDistribution_ZernikeMagnitude_mito_0_0	cell	RadialDistribution	ZernikeMagnitude_mito_0_0	mito	mito_RadialDistribution
1	cell_RadialDistribution_ZernikeMagnitude_mito_1_1	cell	RadialDistribution	ZernikeMagnitude_mito_1_1	mito	mito_RadialDistribution
1	cell_RadialDistribution_ZernikeMagnitude_mito_2_0	cell	RadialDistribution	ZernikeMagnitude_mito_2_0	mito	mito_RadialDistribution
1	cell_RadialDistribution_ZernikeMagnitude_mito_2_2	cell	RadialDistribution	ZernikeMagnitude_mito_2_2	mito	mito_RadialDistribution
1	cell_RadialDistribution_ZernikeMagnitude_mito_3_1	cell	RadialDistribution	ZernikeMagnitude_mito_3_1	mito	mito_RadialDistribution
1	cell_RadialDistribution_ZernikeMagnitude_mito_3_3	cell	RadialDistribution	ZernikeMagnitude_mito_3_3	mito	mito_RadialDistribution
1	cell_RadialDistribution_ZernikeMagnitude_mito_4_0	cell	RadialDistribution	ZernikeMagnitude_mito_4_0	mito	mito_RadialDistribution
1	cell_RadialDistribution_ZernikeMagnitude_mito_4_2	cell	RadialDistribution	ZernikeMagnitude_mito_4_2	mito	mito_RadialDistribution
1	cell_RadialDistribution_ZernikeMagnitude_mito_4_4	cell	RadialDistribution	ZernikeMagnitude_mito_4_4	mito	mito_RadialDistribution
1	cell_RadialDistribution_ZernikeMagnitude_mito_5_1	cell	RadialDistribution	ZernikeMagnitude_mito_5_1	mito	mito_RadialDistribution
1	cell_RadialDistribution_ZernikeMagnitude_mito_5_3	cell	RadialDistribution	ZernikeMagnitude_mito_5_3	mito	mito_RadialDistribution
1	cell_RadialDistribution_ZernikeMagnitude_mito_5_5	cell	RadialDistribution	ZernikeMagnitude_mito_5_5	mito	mito_RadialDistribution
2	cell_RadialDistribution_ZernikeMagnitude_tubulin_0_0	cell	RadialDistribution	ZernikeMagnitude_tubulin_0_0	tubulin	tubulin_RadialDistribution
2	cell_RadialDistribution_ZernikeMagnitude_tubulin_1_1	cell	RadialDistribution	ZernikeMagnitude_tubulin_1_1	tubulin	tubulin_RadialDistribution
2	cell_RadialDistribution_ZernikeMagnitude_tubulin_2_0	cell	RadialDistribution	ZernikeMagnitude_tubulin_2_0	tubulin	tubulin_RadialDistribution
2	cell_RadialDistribution_ZernikeMagnitude_tubulin_2_2	cell	RadialDistribution	ZernikeMagnitude_tubulin_2_2	tubulin	tubulin_RadialDistribution
2	cell_RadialDistribution_ZernikeMagnitude_tubulin_3_1	cell	RadialDistribution	ZernikeMagnitude_tubulin_3_1	tubulin	tubulin_RadialDistribution
2	cell_RadialDistribution_ZernikeMagnitude_tubulin_3_3	cell	RadialDistribution	ZernikeMagnitude_tubulin_3_3	tubulin	tubulin_RadialDistribution
2	cell_RadialDistribution_ZernikeMagnitude_tubulin_4_0	cell	RadialDistribution	ZernikeMagnitude_tubulin_4_0	tubulin	tubulin_RadialDistribution
2	cell_RadialDistribution_ZernikeMagnitude_tubulin_4_2	cell	RadialDistribution	ZernikeMagnitude_tubulin_4_2	tubulin	tubulin_RadialDistribution
2	cell_RadialDistribution_ZernikeMagnitude_tubulin_4_4	cell	RadialDistribution	ZernikeMagnitude_tubulin_4_4	tubulin	tubulin_RadialDistribution
2	cell_RadialDistribution_ZernikeMagnitude_tubulin_5_1	cell	RadialDistribution	ZernikeMagnitude_tubulin_5_1	tubulin	tubulin_RadialDistribution
2	cell_RadialDistribution_ZernikeMagnitude_tubulin_5_3	cell	RadialDistribution	ZernikeMagnitude_tubulin_5_3	tubulin	tubulin_RadialDistribution
2	cell_RadialDistribution_ZernikeMagnitude_tubulin_5_5	cell	RadialDistribution	ZernikeMagnitude_tubulin_5_5	tubulin	tubulin_RadialDistribution
2	cell_RadialDistribution_ZernikePhase_ER_0_0	cell	RadialDistribution	ZernikePhase_ER_0_0	ER	ER_RadialDistribution
2	cell_RadialDistribution_ZernikePhase_ER_1_1	cell	RadialDistribution	ZernikePhase_ER_1_1	ER	ER_RadialDistribution
2	cell_RadialDistribution_ZernikePhase_ER_2_0	cell	RadialDistribution	ZernikePhase_ER_2_0	ER	ER_RadialDistribution
2	cell_RadialDistribution_ZernikePhase_ER_2_2	cell	RadialDistribution	ZernikePhase_ER_2_2	ER	ER_RadialDistribution
2	cell_RadialDistribution_ZernikePhase_ER_3_1	cell	RadialDistribution	ZernikePhase_ER_3_1	ER	ER_RadialDistribution
2	cell_RadialDistribution_ZernikePhase_ER_3_3	cell	RadialDistribution	ZernikePhase_ER_3_3	ER	ER_RadialDistribution
2	cell_RadialDistribution_ZernikePhase_ER_4_0	cell	RadialDistribution	ZernikePhase_ER_4_0	ER	ER_RadialDistribution
2	cell_RadialDistribution_ZernikePhase_ER_4_2	cell	RadialDistribution	ZernikePhase_ER_4_2	ER	ER_RadialDistribution
2	cell_RadialDistribution_ZernikePhase_ER_4_4	cell	RadialDistribution	ZernikePhase_ER_4_4	ER	ER_RadialDistribution
2	cell_RadialDistribution_ZernikePhase_ER_5_1	cell	RadialDistribution	ZernikePhase_ER_5_1	ER	ER_RadialDistribution
2	cell_RadialDistribution_ZernikePhase_ER_5_3	cell	RadialDistribution	ZernikePhase_ER_5_3	ER	ER_RadialDistribution
2	cell_RadialDistribution_ZernikePhase_ER_5_5	cell	RadialDistribution	ZernikePhase_ER_5_5	ER	ER_RadialDistribution
1	cell_RadialDistribution_ZernikePhase_actin_0_0	cell	RadialDistribution	ZernikePhase_actin_0_0	actin	actin_RadialDistribution
1	cell_RadialDistribution_ZernikePhase_actin_1_1	cell	RadialDistribution	ZernikePhase_actin_1_1	actin	actin_RadialDistribution
1	cell_RadialDistribution_ZernikePhase_actin_2_0	cell	RadialDistribution	ZernikePhase_actin_2_0	actin	actin_RadialDistribution
1	cell_RadialDistribution_ZernikePhase_actin_2_2	cell	RadialDistribution	ZernikePhase_actin_2_2	actin	actin_RadialDistribution
1	cell_RadialDistribution_ZernikePhase_actin_3_1	cell	RadialDistribution	ZernikePhase_actin_3_1	actin	actin_RadialDistribution
1	cell_RadialDistribution_ZernikePhase_actin_3_3	cell	RadialDistribution	ZernikePhase_actin_3_3	actin	actin_RadialDistribution
1	cell_RadialDistribution_ZernikePhase_actin_4_0	cell	RadialDistribution	ZernikePhase_actin_4_0	actin	actin_RadialDistribution
1	cell_RadialDistribution_ZernikePhase_actin_4_2	cell	RadialDistribution	ZernikePhase_actin_4_2	actin	actin_RadialDistribution
1	cell_RadialDistribution_ZernikePhase_actin_4_4	cell	RadialDistribution	ZernikePhase_actin_4_4	actin	actin_RadialDistribution
1	cell_RadialDistribution_ZernikePhase_actin_5_1	cell	RadialDistribution	ZernikePhase_actin_5_1	actin	actin_RadialDistribution
1	cell_RadialDistribution_ZernikePhase_actin_5_3	cell	RadialDistribution	ZernikePhase_actin_5_3	actin	actin_RadialDistribution
1	cell_RadialDistribution_ZernikePhase_actin_5_5	cell	RadialDistribution	ZernikePhase_actin_5_5	actin	actin_RadialDistribution
1	cell_RadialDistribution_ZernikePhase_cd25_0_0	cell	RadialDistribution	ZernikePhase_cd25_0_0	cd25	cd25_RadialDistribution
1	cell_RadialDistribution_ZernikePhase_cd25_1_1	cell	RadialDistribution	ZernikePhase_cd25_1_1	cd25	cd25_RadialDistribution
1	cell_RadialDistribution_ZernikePhase_cd25_2_0	cell	RadialDistribution	ZernikePhase_cd25_2_0	cd25	cd25_RadialDistribution
1	cell_RadialDistribution_ZernikePhase_cd25_2_2	cell	RadialDistribution	ZernikePhase_cd25_2_2	cd25	cd25_RadialDistribution
1	cell_RadialDistribution_ZernikePhase_cd25_3_1	cell	RadialDistribution	ZernikePhase_cd25_3_1	cd25	cd25_RadialDistribution
1	cell_RadialDistribution_ZernikePhase_cd25_3_3	cell	RadialDistribution	ZernikePhase_cd25_3_3	cd25	cd25_RadialDistribution
1	cell_RadialDistribution_ZernikePhase_cd25_4_0	cell	RadialDistribution	ZernikePhase_cd25_4_0	cd25	cd25_RadialDistribution
1	cell_RadialDistribution_ZernikePhase_cd25_4_2	cell	RadialDistribution	ZernikePhase_cd25_4_2	cd25	cd25_RadialDistribution
1	cell_RadialDistribution_ZernikePhase_cd25_4_4	cell	RadialDistribution	ZernikePhase_cd25_4_4	cd25	cd25_RadialDistribution
1	cell_RadialDistribution_ZernikePhase_cd25_5_1	cell	RadialDistribution	ZernikePhase_cd25_5_1	cd25	cd25_RadialDistribution
1	cell_RadialDistribution_ZernikePhase_cd25_5_3	cell	RadialDistribution	ZernikePhase_cd25_5_3	cd25	cd25_RadialDistribution
1	cell_RadialDistribution_ZernikePhase_cd25_5_5	cell	RadialDistribution	ZernikePhase_cd25_5_5	cd25	cd25_RadialDistribution
1	cell_RadialDistribution_ZernikePhase_mito_0_0	cell	RadialDistribution	ZernikePhase_mito_0_0	mito	mito_RadialDistribution
1	cell_RadialDistribution_ZernikePhase_mito_1_1	cell	RadialDistribution	ZernikePhase_mito_1_1	mito	mito_RadialDistribution
1	cell_RadialDistribution_ZernikePhase_mito_2_0	cell	RadialDistribution	ZernikePhase_mito_2_0	mito	mito_RadialDistribution
1	cell_RadialDistribution_ZernikePhase_mito_2_2	cell	RadialDistribution	ZernikePhase_mito_2_2	mito	mito_RadialDistribution
1	cell_RadialDistribution_ZernikePhase_mito_3_1	cell	RadialDistribution	ZernikePhase_mito_3_1	mito	mito_RadialDistribution
1	cell_RadialDistribution_ZernikePhase_mito_3_3	cell	RadialDistribution	ZernikePhase_mito_3_3	mito	mito_RadialDistribution
1	cell_RadialDistribution_ZernikePhase_mito_4_0	cell	RadialDistribution	ZernikePhase_mito_4_0	mito	mito_RadialDistribution
1	cell_RadialDistribution_ZernikePhase_mito_4_2	cell	RadialDistribution	ZernikePhase_mito_4_2	mito	mito_RadialDistribution
1	cell_RadialDistribution_ZernikePhase_mito_4_4	cell	RadialDistribution	ZernikePhase_mito_4_4	mito	mito_RadialDistribution
1	cell_RadialDistribution_ZernikePhase_mito_5_1	cell	RadialDistribution	ZernikePhase_mito_5_1	mito	mito_RadialDistribution
1	cell_RadialDistribution_ZernikePhase_mito_5_3	cell	RadialDistribution	ZernikePhase_mito_5_3	mito	mito_RadialDistribution
1	cell_RadialDistribution_ZernikePhase_mito_5_5	cell	RadialDistribution	ZernikePhase_mito_5_5	mito	mito_RadialDistribution
2	cell_RadialDistribution_ZernikePhase_tubulin_0_0	cell	RadialDistribution	ZernikePhase_tubulin_0_0	tubulin	tubulin_RadialDistribution
2	cell_RadialDistribution_ZernikePhase_tubulin_1_1	cell	RadialDistribution	ZernikePhase_tubulin_1_1	tubulin	tubulin_RadialDistribution
2	cell_RadialDistribution_ZernikePhase_tubulin_2_0	cell	RadialDistribution	ZernikePhase_tubulin_2_0	tubulin	tubulin_RadialDistribution
2	cell_RadialDistribution_ZernikePhase_tubulin_2_2	cell	RadialDistribution	ZernikePhase_tubulin_2_2	tubulin	tubulin_RadialDistribution
2	cell_RadialDistribution_ZernikePhase_tubulin_3_1	cell	RadialDistribution	ZernikePhase_tubulin_3_1	tubulin	tubulin_RadialDistribution
2	cell_RadialDistribution_ZernikePhase_tubulin_3_3	cell	RadialDistribution	ZernikePhase_tubulin_3_3	tubulin	tubulin_RadialDistribution
2	cell_RadialDistribution_ZernikePhase_tubulin_4_0	cell	RadialDistribution	ZernikePhase_tubulin_4_0	tubulin	tubulin_RadialDistribution
2	cell_RadialDistribution_ZernikePhase_tubulin_4_2	cell	RadialDistribution	ZernikePhase_tubulin_4_2	tubulin	tubulin_RadialDistribution
2	cell_RadialDistribution_ZernikePhase_tubulin_4_4	cell	RadialDistribution	ZernikePhase_tubulin_4_4	tubulin	tubulin_RadialDistribution
2	cell_RadialDistribution_ZernikePhase_tubulin_5_1	cell	RadialDistribution	ZernikePhase_tubulin_5_1	tubulin	tubulin_RadialDistribution
2	cell_RadialDistribution_ZernikePhase_tubulin_5_3	cell	RadialDistribution	ZernikePhase_tubulin_5_3	tubulin	tubulin_RadialDistribution
2	cell_RadialDistribution_ZernikePhase_tubulin_5_5	cell	RadialDistribution	ZernikePhase_tubulin_5_5	tubulin	tubulin_RadialDistribution
2	cell_Texture_AngularSecondMoment_ER_12_00_256	cell	Texture	AngularSecondMoment_ER_12_00_256	ER	ER_Texture
2	cell_Texture_AngularSecondMoment_ER_3_00_256	cell	Texture	AngularSecondMoment_ER_3_00_256	ER	ER_Texture
1	cell_Texture_AngularSecondMoment_actin_12_00_256	cell	Texture	AngularSecondMoment_actin_12_00_256	actin	actin_Texture
1	cell_Texture_AngularSecondMoment_actin_3_00_256	cell	Texture	AngularSecondMoment_actin_3_00_256	actin	actin_Texture
1	cell_Texture_AngularSecondMoment_cd25_12_00_256	cell	Texture	AngularSecondMoment_cd25_12_00_256	cd25	cd25_Texture
1	cell_Texture_AngularSecondMoment_cd25_3_00_256	cell	Texture	AngularSecondMoment_cd25_3_00_256	cd25	cd25_Texture
2	cell_Texture_AngularSecondMoment_lipids_12_00_256	cell	Texture	AngularSecondMoment_lipids_12_00_256	lipids	lipids_Texture
2	cell_Texture_AngularSecondMoment_lipids_3_00_256	cell	Texture	AngularSecondMoment_lipids_3_00_256	lipids	lipids_Texture
1	cell_Texture_AngularSecondMoment_mito_12_00_256	cell	Texture	AngularSecondMoment_mito_12_00_256	mito	mito_Texture
1	cell_Texture_AngularSecondMoment_mito_3_00_256	cell	Texture	AngularSecondMoment_mito_3_00_256	mito	mito_Texture
2	cell_Texture_AngularSecondMoment_tubulin_12_00_256	cell	Texture	AngularSecondMoment_tubulin_12_00_256	tubulin	tubulin_Texture
2	cell_Texture_AngularSecondMoment_tubulin_3_00_256	cell	Texture	AngularSecondMoment_tubulin_3_00_256	tubulin	tubulin_Texture
2	cell_Texture_Contrast_ER_12_00_256	cell	Texture	Contrast_ER_12_00_256	ER	ER_Texture
2	cell_Texture_Contrast_ER_3_00_256	cell	Texture	Contrast_ER_3_00_256	ER	ER_Texture
1	cell_Texture_Contrast_actin_12_00_256	cell	Texture	Contrast_actin_12_00_256	actin	actin_Texture
1	cell_Texture_Contrast_actin_3_00_256	cell	Texture	Contrast_actin_3_00_256	actin	actin_Texture
1	cell_Texture_Contrast_cd25_12_00_256	cell	Texture	Contrast_cd25_12_00_256	cd25	cd25_Texture
1	cell_Texture_Contrast_cd25_3_00_256	cell	Texture	Contrast_cd25_3_00_256	cd25	cd25_Texture
2	cell_Texture_Contrast_lipids_12_00_256	cell	Texture	Contrast_lipids_12_00_256	lipids	lipids_Texture
2	cell_Texture_Contrast_lipids_3_00_256	cell	Texture	Contrast_lipids_3_00_256	lipids	lipids_Texture
1	cell_Texture_Contrast_mito_12_00_256	cell	Texture	Contrast_mito_12_00_256	mito	mito_Texture
1	cell_Texture_Contrast_mito_3_00_256	cell	Texture	Contrast_mito_3_00_256	mito	mito_Texture
2	cell_Texture_Contrast_tubulin_12_00_256	cell	Texture	Contrast_tubulin_12_00_256	tubulin	tubulin_Texture
2	cell_Texture_Contrast_tubulin_3_00_256	cell	Texture	Contrast_tubulin_3_00_256	tubulin	tubulin_Texture
2	cell_Texture_Correlation_ER_12_00_256	cell	Texture	Correlation_ER_12_00_256	ER	ER_Texture
2	cell_Texture_Correlation_ER_3_00_256	cell	Texture	Correlation_ER_3_00_256	ER	ER_Texture
1	cell_Texture_Correlation_actin_12_00_256	cell	Texture	Correlation_actin_12_00_256	actin	actin_Texture
1	cell_Texture_Correlation_actin_3_00_256	cell	Texture	Correlation_actin_3_00_256	actin	actin_Texture
1	cell_Texture_Correlation_cd25_12_00_256	cell	Texture	Correlation_cd25_12_00_256	cd25	cd25_Texture
1	cell_Texture_Correlation_cd25_3_00_256	cell	Texture	Correlation_cd25_3_00_256	cd25	cd25_Texture
2	cell_Texture_Correlation_lipids_12_00_256	cell	Texture	Correlation_lipids_12_00_256	lipids	lipids_Texture
2	cell_Texture_Correlation_lipids_3_00_256	cell	Texture	Correlation_lipids_3_00_256	lipids	lipids_Texture
1	cell_Texture_Correlation_mito_12_00_256	cell	Texture	Correlation_mito_12_00_256	mito	mito_Texture
1	cell_Texture_Correlation_mito_3_00_256	cell	Texture	Correlation_mito_3_00_256	mito	mito_Texture
2	cell_Texture_Correlation_tubulin_12_00_256	cell	Texture	Correlation_tubulin_12_00_256	tubulin	tubulin_Texture
2	cell_Texture_Correlation_tubulin_3_00_256	cell	Texture	Correlation_tubulin_3_00_256	tubulin	tubulin_Texture
2	cell_Texture_DifferenceEntropy_ER_12_00_256	cell	Texture	DifferenceEntropy_ER_12_00_256	ER	ER_Texture
2	cell_Texture_DifferenceEntropy_ER_3_00_256	cell	Texture	DifferenceEntropy_ER_3_00_256	ER	ER_Texture
1	cell_Texture_DifferenceEntropy_actin_12_00_256	cell	Texture	DifferenceEntropy_actin_12_00_256	actin	actin_Texture
1	cell_Texture_DifferenceEntropy_actin_3_00_256	cell	Texture	DifferenceEntropy_actin_3_00_256	actin	actin_Texture
1	cell_Texture_DifferenceEntropy_cd25_12_00_256	cell	Texture	DifferenceEntropy_cd25_12_00_256	cd25	cd25_Texture
1	cell_Texture_DifferenceEntropy_cd25_3_00_256	cell	Texture	DifferenceEntropy_cd25_3_00_256	cd25	cd25_Texture
2	cell_Texture_DifferenceEntropy_lipids_12_00_256	cell	Texture	DifferenceEntropy_lipids_12_00_256	lipids	lipids_Texture
2	cell_Texture_DifferenceEntropy_lipids_3_00_256	cell	Texture	DifferenceEntropy_lipids_3_00_256	lipids	lipids_Texture
1	cell_Texture_DifferenceEntropy_mito_12_00_256	cell	Texture	DifferenceEntropy_mito_12_00_256	mito	mito_Texture
1	cell_Texture_DifferenceEntropy_mito_3_00_256	cell	Texture	DifferenceEntropy_mito_3_00_256	mito	mito_Texture
2	cell_Texture_DifferenceEntropy_tubulin_12_00_256	cell	Texture	DifferenceEntropy_tubulin_12_00_256	tubulin	tubulin_Texture
2	cell_Texture_DifferenceEntropy_tubulin_3_00_256	cell	Texture	DifferenceEntropy_tubulin_3_00_256	tubulin	tubulin_Texture
2	cell_Texture_DifferenceVariance_ER_12_00_256	cell	Texture	DifferenceVariance_ER_12_00_256	ER	ER_Texture
2	cell_Texture_DifferenceVariance_ER_3_00_256	cell	Texture	DifferenceVariance_ER_3_00_256	ER	ER_Texture
1	cell_Texture_DifferenceVariance_actin_12_00_256	cell	Texture	DifferenceVariance_actin_12_00_256	actin	actin_Texture
1	cell_Texture_DifferenceVariance_actin_3_00_256	cell	Texture	DifferenceVariance_actin_3_00_256	actin	actin_Texture
1	cell_Texture_DifferenceVariance_cd25_12_00_256	cell	Texture	DifferenceVariance_cd25_12_00_256	cd25	cd25_Texture
1	cell_Texture_DifferenceVariance_cd25_3_00_256	cell	Texture	DifferenceVariance_cd25_3_00_256	cd25	cd25_Texture
2	cell_Texture_DifferenceVariance_lipids_12_00_256	cell	Texture	DifferenceVariance_lipids_12_00_256	lipids	lipids_Texture
2	cell_Texture_DifferenceVariance_lipids_3_00_256	cell	Texture	DifferenceVariance_lipids_3_00_256	lipids	lipids_Texture
1	cell_Texture_DifferenceVariance_mito_12_00_256	cell	Texture	DifferenceVariance_mito_12_00_256	mito	mito_Texture
1	cell_Texture_DifferenceVariance_mito_3_00_256	cell	Texture	DifferenceVariance_mito_3_00_256	mito	mito_Texture
2	cell_Texture_DifferenceVariance_tubulin_12_00_256	cell	Texture	DifferenceVariance_tubulin_12_00_256	tubulin	tubulin_Texture
2	cell_Texture_DifferenceVariance_tubulin_3_00_256	cell	Texture	DifferenceVariance_tubulin_3_00_256	tubulin	tubulin_Texture
2	cell_Texture_Entropy_ER_12_00_256	cell	Texture	Entropy_ER_12_00_256	ER	ER_Texture
2	cell_Texture_Entropy_ER_3_00_256	cell	Texture	Entropy_ER_3_00_256	ER	ER_Texture
1	cell_Texture_Entropy_actin_12_00_256	cell	Texture	Entropy_actin_12_00_256	actin	actin_Texture
1	cell_Texture_Entropy_actin_3_00_256	cell	Texture	Entropy_actin_3_00_256	actin	actin_Texture
1	cell_Texture_Entropy_cd25_12_00_256	cell	Texture	Entropy_cd25_12_00_256	cd25	cd25_Texture
1	cell_Texture_Entropy_cd25_3_00_256	cell	Texture	Entropy_cd25_3_00_256	cd25	cd25_Texture
2	cell_Texture_Entropy_lipids_12_00_256	cell	Texture	Entropy_lipids_12_00_256	lipids	lipids_Texture
2	cell_Texture_Entropy_lipids_3_00_256	cell	Texture	Entropy_lipids_3_00_256	lipids	lipids_Texture
1	cell_Texture_Entropy_mito_12_00_256	cell	Texture	Entropy_mito_12_00_256	mito	mito_Texture
1	cell_Texture_Entropy_mito_3_00_256	cell	Texture	Entropy_mito_3_00_256	mito	mito_Texture
2	cell_Texture_Entropy_tubulin_12_00_256	cell	Texture	Entropy_tubulin_12_00_256	tubulin	tubulin_Texture
2	cell_Texture_Entropy_tubulin_3_00_256	cell	Texture	Entropy_tubulin_3_00_256	tubulin	tubulin_Texture
2	cell_Texture_InfoMeas1_ER_12_00_256	cell	Texture	InfoMeas1_ER_12_00_256	ER	ER_Texture
2	cell_Texture_InfoMeas1_ER_3_00_256	cell	Texture	InfoMeas1_ER_3_00_256	ER	ER_Texture
1	cell_Texture_InfoMeas1_actin_12_00_256	cell	Texture	InfoMeas1_actin_12_00_256	actin	actin_Texture
1	cell_Texture_InfoMeas1_actin_3_00_256	cell	Texture	InfoMeas1_actin_3_00_256	actin	actin_Texture
1	cell_Texture_InfoMeas1_cd25_12_00_256	cell	Texture	InfoMeas1_cd25_12_00_256	cd25	cd25_Texture
1	cell_Texture_InfoMeas1_cd25_3_00_256	cell	Texture	InfoMeas1_cd25_3_00_256	cd25	cd25_Texture
2	cell_Texture_InfoMeas1_lipids_12_00_256	cell	Texture	InfoMeas1_lipids_12_00_256	lipids	lipids_Texture
2	cell_Texture_InfoMeas1_lipids_3_00_256	cell	Texture	InfoMeas1_lipids_3_00_256	lipids	lipids_Texture
1	cell_Texture_InfoMeas1_mito_12_00_256	cell	Texture	InfoMeas1_mito_12_00_256	mito	mito_Texture
1	cell_Texture_InfoMeas1_mito_3_00_256	cell	Texture	InfoMeas1_mito_3_00_256	mito	mito_Texture
2	cell_Texture_InfoMeas1_tubulin_12_00_256	cell	Texture	InfoMeas1_tubulin_12_00_256	tubulin	tubulin_Texture
2	cell_Texture_InfoMeas1_tubulin_3_00_256	cell	Texture	InfoMeas1_tubulin_3_00_256	tubulin	tubulin_Texture
2	cell_Texture_InfoMeas2_ER_12_00_256	cell	Texture	InfoMeas2_ER_12_00_256	ER	ER_Texture
2	cell_Texture_InfoMeas2_ER_3_00_256	cell	Texture	InfoMeas2_ER_3_00_256	ER	ER_Texture
1	cell_Texture_InfoMeas2_actin_12_00_256	cell	Texture	InfoMeas2_actin_12_00_256	actin	actin_Texture
1	cell_Texture_InfoMeas2_actin_3_00_256	cell	Texture	InfoMeas2_actin_3_00_256	actin	actin_Texture
1	cell_Texture_InfoMeas2_cd25_12_00_256	cell	Texture	InfoMeas2_cd25_12_00_256	cd25	cd25_Texture
1	cell_Texture_InfoMeas2_cd25_3_00_256	cell	Texture	InfoMeas2_cd25_3_00_256	cd25	cd25_Texture
2	cell_Texture_InfoMeas2_lipids_12_00_256	cell	Texture	InfoMeas2_lipids_12_00_256	lipids	lipids_Texture
2	cell_Texture_InfoMeas2_lipids_3_00_256	cell	Texture	InfoMeas2_lipids_3_00_256	lipids	lipids_Texture
1	cell_Texture_InfoMeas2_mito_12_00_256	cell	Texture	InfoMeas2_mito_12_00_256	mito	mito_Texture
1	cell_Texture_InfoMeas2_mito_3_00_256	cell	Texture	InfoMeas2_mito_3_00_256	mito	mito_Texture
2	cell_Texture_InfoMeas2_tubulin_12_00_256	cell	Texture	InfoMeas2_tubulin_12_00_256	tubulin	tubulin_Texture
2	cell_Texture_InfoMeas2_tubulin_3_00_256	cell	Texture	InfoMeas2_tubulin_3_00_256	tubulin	tubulin_Texture
2	cell_Texture_InverseDifferenceMoment_ER_12_00_256	cell	Texture	InverseDifferenceMoment_ER_12_00_256	ER	ER_Texture
2	cell_Texture_InverseDifferenceMoment_ER_3_00_256	cell	Texture	InverseDifferenceMoment_ER_3_00_256	ER	ER_Texture
1	cell_Texture_InverseDifferenceMoment_actin_12_00_256	cell	Texture	InverseDifferenceMoment_actin_12_00_256	actin	actin_Texture
1	cell_Texture_InverseDifferenceMoment_actin_3_00_256	cell	Texture	InverseDifferenceMoment_actin_3_00_256	actin	actin_Texture
1	cell_Texture_InverseDifferenceMoment_cd25_12_00_256	cell	Texture	InverseDifferenceMoment_cd25_12_00_256	cd25	cd25_Texture
1	cell_Texture_InverseDifferenceMoment_cd25_3_00_256	cell	Texture	InverseDifferenceMoment_cd25_3_00_256	cd25	cd25_Texture
2	cell_Texture_InverseDifferenceMoment_lipids_12_00_256	cell	Texture	InverseDifferenceMoment_lipids_12_00_256	lipids	lipids_Texture
2	cell_Texture_InverseDifferenceMoment_lipids_3_00_256	cell	Texture	InverseDifferenceMoment_lipids_3_00_256	lipids	lipids_Texture
1	cell_Texture_InverseDifferenceMoment_mito_12_00_256	cell	Texture	InverseDifferenceMoment_mito_12_00_256	mito	mito_Texture
1	cell_Texture_InverseDifferenceMoment_mito_3_00_256	cell	Texture	InverseDifferenceMoment_mito_3_00_256	mito	mito_Texture
2	cell_Texture_InverseDifferenceMoment_tubulin_12_00_256	cell	Texture	InverseDifferenceMoment_tubulin_12_00_256	tubulin	tubulin_Texture
2	cell_Texture_InverseDifferenceMoment_tubulin_3_00_256	cell	Texture	InverseDifferenceMoment_tubulin_3_00_256	tubulin	tubulin_Texture
2	cell_Texture_SumAverage_ER_12_00_256	cell	Texture	SumAverage_ER_12_00_256	ER	ER_Texture
2	cell_Texture_SumAverage_ER_3_00_256	cell	Texture	SumAverage_ER_3_00_256	ER	ER_Texture
1	cell_Texture_SumAverage_actin_12_00_256	cell	Texture	SumAverage_actin_12_00_256	actin	actin_Texture
1	cell_Texture_SumAverage_actin_3_00_256	cell	Texture	SumAverage_actin_3_00_256	actin	actin_Texture
1	cell_Texture_SumAverage_cd25_12_00_256	cell	Texture	SumAverage_cd25_12_00_256	cd25	cd25_Texture
1	cell_Texture_SumAverage_cd25_3_00_256	cell	Texture	SumAverage_cd25_3_00_256	cd25	cd25_Texture
2	cell_Texture_SumAverage_lipids_12_00_256	cell	Texture	SumAverage_lipids_12_00_256	lipids	lipids_Texture
2	cell_Texture_SumAverage_lipids_3_00_256	cell	Texture	SumAverage_lipids_3_00_256	lipids	lipids_Texture
1	cell_Texture_SumAverage_mito_12_00_256	cell	Texture	SumAverage_mito_12_00_256	mito	mito_Texture
1	cell_Texture_SumAverage_mito_3_00_256	cell	Texture	SumAverage_mito_3_00_256	mito	mito_Texture
2	cell_Texture_SumAverage_tubulin_12_00_256	cell	Texture	SumAverage_tubulin_12_00_256	tubulin	tubulin_Texture
2	cell_Texture_SumAverage_tubulin_3_00_256	cell	Texture	SumAverage_tubulin_3_00_256	tubulin	tubulin_Texture
2	cell_Texture_SumEntropy_ER_12_00_256	cell	Texture	SumEntropy_ER_12_00_256	ER	ER_Texture
2	cell_Texture_SumEntropy_ER_3_00_256	cell	Texture	SumEntropy_ER_3_00_256	ER	ER_Texture
1	cell_Texture_SumEntropy_actin_12_00_256	cell	Texture	SumEntropy_actin_12_00_256	actin	actin_Texture
1	cell_Texture_SumEntropy_actin_3_00_256	cell	Texture	SumEntropy_actin_3_00_256	actin	actin_Texture
1	cell_Texture_SumEntropy_cd25_12_00_256	cell	Texture	SumEntropy_cd25_12_00_256	cd25	cd25_Texture
1	cell_Texture_SumEntropy_cd25_3_00_256	cell	Texture	SumEntropy_cd25_3_00_256	cd25	cd25_Texture
2	cell_Texture_SumEntropy_lipids_12_00_256	cell	Texture	SumEntropy_lipids_12_00_256	lipids	lipids_Texture
2	cell_Texture_SumEntropy_lipids_3_00_256	cell	Texture	SumEntropy_lipids_3_00_256	lipids	lipids_Texture
1	cell_Texture_SumEntropy_mito_12_00_256	cell	Texture	SumEntropy_mito_12_00_256	mito	mito_Texture
1	cell_Texture_SumEntropy_mito_3_00_256	cell	Texture	SumEntropy_mito_3_00_256	mito	mito_Texture
2	cell_Texture_SumEntropy_tubulin_12_00_256	cell	Texture	SumEntropy_tubulin_12_00_256	tubulin	tubulin_Texture
2	cell_Texture_SumEntropy_tubulin_3_00_256	cell	Texture	SumEntropy_tubulin_3_00_256	tubulin	tubulin_Texture
2	cell_Texture_SumVariance_ER_12_00_256	cell	Texture	SumVariance_ER_12_00_256	ER	ER_Texture
2	cell_Texture_SumVariance_ER_3_00_256	cell	Texture	SumVariance_ER_3_00_256	ER	ER_Texture
1	cell_Texture_SumVariance_actin_12_00_256	cell	Texture	SumVariance_actin_12_00_256	actin	actin_Texture
1	cell_Texture_SumVariance_actin_3_00_256	cell	Texture	SumVariance_actin_3_00_256	actin	actin_Texture
1	cell_Texture_SumVariance_cd25_12_00_256	cell	Texture	SumVariance_cd25_12_00_256	cd25	cd25_Texture
1	cell_Texture_SumVariance_cd25_3_00_256	cell	Texture	SumVariance_cd25_3_00_256	cd25	cd25_Texture
2	cell_Texture_SumVariance_lipids_12_00_256	cell	Texture	SumVariance_lipids_12_00_256	lipids	lipids_Texture
2	cell_Texture_SumVariance_lipids_3_00_256	cell	Texture	SumVariance_lipids_3_00_256	lipids	lipids_Texture
1	cell_Texture_SumVariance_mito_12_00_256	cell	Texture	SumVariance_mito_12_00_256	mito	mito_Texture
1	cell_Texture_SumVariance_mito_3_00_256	cell	Texture	SumVariance_mito_3_00_256	mito	mito_Texture
2	cell_Texture_SumVariance_tubulin_12_00_256	cell	Texture	SumVariance_tubulin_12_00_256	tubulin	tubulin_Texture
2	cell_Texture_SumVariance_tubulin_3_00_256	cell	Texture	SumVariance_tubulin_3_00_256	tubulin	tubulin_Texture
2	cell_Texture_Variance_ER_12_00_256	cell	Texture	Variance_ER_12_00_256	ER	ER_Texture
2	cell_Texture_Variance_ER_3_00_256	cell	Texture	Variance_ER_3_00_256	ER	ER_Texture
1	cell_Texture_Variance_actin_12_00_256	cell	Texture	Variance_actin_12_00_256	actin	actin_Texture
1	cell_Texture_Variance_actin_3_00_256	cell	Texture	Variance_actin_3_00_256	actin	actin_Texture
1	cell_Texture_Variance_cd25_12_00_256	cell	Texture	Variance_cd25_12_00_256	cd25	cd25_Texture
1	cell_Texture_Variance_cd25_3_00_256	cell	Texture	Variance_cd25_3_00_256	cd25	cd25_Texture
2	cell_Texture_Variance_lipids_12_00_256	cell	Texture	Variance_lipids_12_00_256	lipids	lipids_Texture
2	cell_Texture_Variance_lipids_3_00_256	cell	Texture	Variance_lipids_3_00_256	lipids	lipids_Texture
1	cell_Texture_Variance_mito_12_00_256	cell	Texture	Variance_mito_12_00_256	mito	mito_Texture
1	cell_Texture_Variance_mito_3_00_256	cell	Texture	Variance_mito_3_00_256	mito	mito_Texture
2	cell_Texture_Variance_tubulin_12_00_256	cell	Texture	Variance_tubulin_12_00_256	tubulin	tubulin_Texture
2	cell_Texture_Variance_tubulin_3_00_256	cell	Texture	Variance_tubulin_3_00_256	tubulin	tubulin_Texture
2	cyto_Intensity_IntegratedIntensityEdge_ER	cyto	Intensity	IntegratedIntensityEdge_ER	ER	ER_Intensity
1	cyto_Intensity_IntegratedIntensityEdge_actin	cyto	Intensity	IntegratedIntensityEdge_actin	actin	actin_Intensity
1	cyto_Intensity_IntegratedIntensityEdge_cd25	cyto	Intensity	IntegratedIntensityEdge_cd25	cd25	cd25_Intensity
2	cyto_Intensity_IntegratedIntensityEdge_lipids	cyto	Intensity	IntegratedIntensityEdge_lipids	lipids	lipids_Intensity
1	cyto_Intensity_IntegratedIntensityEdge_mito	cyto	Intensity	IntegratedIntensityEdge_mito	mito	mito_Intensity
2	cyto_Intensity_IntegratedIntensityEdge_tubulin	cyto	Intensity	IntegratedIntensityEdge_tubulin	tubulin	tubulin_Intensity
2	cyto_Intensity_IntegratedIntensity_ER	cyto	Intensity	IntegratedIntensity_ER	ER	ER_Intensity
1	cyto_Intensity_IntegratedIntensity_actin	cyto	Intensity	IntegratedIntensity_actin	actin	actin_Intensity
1	cyto_Intensity_IntegratedIntensity_cd25	cyto	Intensity	IntegratedIntensity_cd25	cd25	cd25_Intensity
2	cyto_Intensity_IntegratedIntensity_lipids	cyto	Intensity	IntegratedIntensity_lipids	lipids	lipids_Intensity
1	cyto_Intensity_IntegratedIntensity_mito	cyto	Intensity	IntegratedIntensity_mito	mito	mito_Intensity
2	cyto_Intensity_IntegratedIntensity_tubulin	cyto	Intensity	IntegratedIntensity_tubulin	tubulin	tubulin_Intensity
2	cyto_Intensity_LowerQuartileIntensity_ER	cyto	Intensity	LowerQuartileIntensity_ER	ER	ER_Intensity
1	cyto_Intensity_LowerQuartileIntensity_actin	cyto	Intensity	LowerQuartileIntensity_actin	actin	actin_Intensity
1	cyto_Intensity_LowerQuartileIntensity_cd25	cyto	Intensity	LowerQuartileIntensity_cd25	cd25	cd25_Intensity
2	cyto_Intensity_LowerQuartileIntensity_lipids	cyto	Intensity	LowerQuartileIntensity_lipids	lipids	lipids_Intensity
1	cyto_Intensity_LowerQuartileIntensity_mito	cyto	Intensity	LowerQuartileIntensity_mito	mito	mito_Intensity
2	cyto_Intensity_LowerQuartileIntensity_tubulin	cyto	Intensity	LowerQuartileIntensity_tubulin	tubulin	tubulin_Intensity
2	cyto_Intensity_MADIntensity_ER	cyto	Intensity	MADIntensity_ER	ER	ER_Intensity
1	cyto_Intensity_MADIntensity_actin	cyto	Intensity	MADIntensity_actin	actin	actin_Intensity
1	cyto_Intensity_MADIntensity_cd25	cyto	Intensity	MADIntensity_cd25	cd25	cd25_Intensity
2	cyto_Intensity_MADIntensity_lipids	cyto	Intensity	MADIntensity_lipids	lipids	lipids_Intensity
1	cyto_Intensity_MADIntensity_mito	cyto	Intensity	MADIntensity_mito	mito	mito_Intensity
2	cyto_Intensity_MADIntensity_tubulin	cyto	Intensity	MADIntensity_tubulin	tubulin	tubulin_Intensity
2	cyto_Intensity_MassDisplacement_ER	cyto	Intensity	MassDisplacement_ER	ER	ER_Intensity
1	cyto_Intensity_MassDisplacement_actin	cyto	Intensity	MassDisplacement_actin	actin	actin_Intensity
1	cyto_Intensity_MassDisplacement_cd25	cyto	Intensity	MassDisplacement_cd25	cd25	cd25_Intensity
2	cyto_Intensity_MassDisplacement_lipids	cyto	Intensity	MassDisplacement_lipids	lipids	lipids_Intensity
1	cyto_Intensity_MassDisplacement_mito	cyto	Intensity	MassDisplacement_mito	mito	mito_Intensity
2	cyto_Intensity_MassDisplacement_tubulin	cyto	Intensity	MassDisplacement_tubulin	tubulin	tubulin_Intensity
2	cyto_Intensity_MaxIntensityEdge_ER	cyto	Intensity	MaxIntensityEdge_ER	ER	ER_Intensity
1	cyto_Intensity_MaxIntensityEdge_actin	cyto	Intensity	MaxIntensityEdge_actin	actin	actin_Intensity
1	cyto_Intensity_MaxIntensityEdge_cd25	cyto	Intensity	MaxIntensityEdge_cd25	cd25	cd25_Intensity
2	cyto_Intensity_MaxIntensityEdge_lipids	cyto	Intensity	MaxIntensityEdge_lipids	lipids	lipids_Intensity
1	cyto_Intensity_MaxIntensityEdge_mito	cyto	Intensity	MaxIntensityEdge_mito	mito	mito_Intensity
2	cyto_Intensity_MaxIntensityEdge_tubulin	cyto	Intensity	MaxIntensityEdge_tubulin	tubulin	tubulin_Intensity
2	cyto_Intensity_MaxIntensity_ER	cyto	Intensity	MaxIntensity_ER	ER	ER_Intensity
1	cyto_Intensity_MaxIntensity_actin	cyto	Intensity	MaxIntensity_actin	actin	actin_Intensity
1	cyto_Intensity_MaxIntensity_cd25	cyto	Intensity	MaxIntensity_cd25	cd25	cd25_Intensity
2	cyto_Intensity_MaxIntensity_lipids	cyto	Intensity	MaxIntensity_lipids	lipids	lipids_Intensity
1	cyto_Intensity_MaxIntensity_mito	cyto	Intensity	MaxIntensity_mito	mito	mito_Intensity
2	cyto_Intensity_MaxIntensity_tubulin	cyto	Intensity	MaxIntensity_tubulin	tubulin	tubulin_Intensity
2	cyto_Intensity_MeanIntensityEdge_ER	cyto	Intensity	MeanIntensityEdge_ER	ER	ER_Intensity
1	cyto_Intensity_MeanIntensityEdge_actin	cyto	Intensity	MeanIntensityEdge_actin	actin	actin_Intensity
1	cyto_Intensity_MeanIntensityEdge_cd25	cyto	Intensity	MeanIntensityEdge_cd25	cd25	cd25_Intensity
2	cyto_Intensity_MeanIntensityEdge_lipids	cyto	Intensity	MeanIntensityEdge_lipids	lipids	lipids_Intensity
1	cyto_Intensity_MeanIntensityEdge_mito	cyto	Intensity	MeanIntensityEdge_mito	mito	mito_Intensity
2	cyto_Intensity_MeanIntensityEdge_tubulin	cyto	Intensity	MeanIntensityEdge_tubulin	tubulin	tubulin_Intensity
2	cyto_Intensity_MeanIntensity_ER	cyto	Intensity	MeanIntensity_ER	ER	ER_Intensity
1	cyto_Intensity_MeanIntensity_actin	cyto	Intensity	MeanIntensity_actin	actin	actin_Intensity
1	cyto_Intensity_MeanIntensity_cd25	cyto	Intensity	MeanIntensity_cd25	cd25	cd25_Intensity
2	cyto_Intensity_MeanIntensity_lipids	cyto	Intensity	MeanIntensity_lipids	lipids	lipids_Intensity
1	cyto_Intensity_MeanIntensity_mito	cyto	Intensity	MeanIntensity_mito	mito	mito_Intensity
2	cyto_Intensity_MeanIntensity_tubulin	cyto	Intensity	MeanIntensity_tubulin	tubulin	tubulin_Intensity
2	cyto_Intensity_MedianIntensity_ER	cyto	Intensity	MedianIntensity_ER	ER	ER_Intensity
1	cyto_Intensity_MedianIntensity_actin	cyto	Intensity	MedianIntensity_actin	actin	actin_Intensity
1	cyto_Intensity_MedianIntensity_cd25	cyto	Intensity	MedianIntensity_cd25	cd25	cd25_Intensity
2	cyto_Intensity_MedianIntensity_lipids	cyto	Intensity	MedianIntensity_lipids	lipids	lipids_Intensity
1	cyto_Intensity_MedianIntensity_mito	cyto	Intensity	MedianIntensity_mito	mito	mito_Intensity
2	cyto_Intensity_MedianIntensity_tubulin	cyto	Intensity	MedianIntensity_tubulin	tubulin	tubulin_Intensity
2	cyto_Intensity_MinIntensityEdge_ER	cyto	Intensity	MinIntensityEdge_ER	ER	ER_Intensity
1	cyto_Intensity_MinIntensityEdge_actin	cyto	Intensity	MinIntensityEdge_actin	actin	actin_Intensity
1	cyto_Intensity_MinIntensityEdge_cd25	cyto	Intensity	MinIntensityEdge_cd25	cd25	cd25_Intensity
2	cyto_Intensity_MinIntensityEdge_lipids	cyto	Intensity	MinIntensityEdge_lipids	lipids	lipids_Intensity
1	cyto_Intensity_MinIntensityEdge_mito	cyto	Intensity	MinIntensityEdge_mito	mito	mito_Intensity
2	cyto_Intensity_MinIntensityEdge_tubulin	cyto	Intensity	MinIntensityEdge_tubulin	tubulin	tubulin_Intensity
2	cyto_Intensity_MinIntensity_ER	cyto	Intensity	MinIntensity_ER	ER	ER_Intensity
1	cyto_Intensity_MinIntensity_actin	cyto	Intensity	MinIntensity_actin	actin	actin_Intensity
1	cyto_Intensity_MinIntensity_cd25	cyto	Intensity	MinIntensity_cd25	cd25	cd25_Intensity
2	cyto_Intensity_MinIntensity_lipids	cyto	Intensity	MinIntensity_lipids	lipids	lipids_Intensity
1	cyto_Intensity_MinIntensity_mito	cyto	Intensity	MinIntensity_mito	mito	mito_Intensity
2	cyto_Intensity_MinIntensity_tubulin	cyto	Intensity	MinIntensity_tubulin	tubulin	tubulin_Intensity
2	cyto_Intensity_StdIntensityEdge_ER	cyto	Intensity	StdIntensityEdge_ER	ER	ER_Intensity
1	cyto_Intensity_StdIntensityEdge_actin	cyto	Intensity	StdIntensityEdge_actin	actin	actin_Intensity
1	cyto_Intensity_StdIntensityEdge_cd25	cyto	Intensity	StdIntensityEdge_cd25	cd25	cd25_Intensity
2	cyto_Intensity_StdIntensityEdge_lipids	cyto	Intensity	StdIntensityEdge_lipids	lipids	lipids_Intensity
1	cyto_Intensity_StdIntensityEdge_mito	cyto	Intensity	StdIntensityEdge_mito	mito	mito_Intensity
2	cyto_Intensity_StdIntensityEdge_tubulin	cyto	Intensity	StdIntensityEdge_tubulin	tubulin	tubulin_Intensity
2	cyto_Intensity_StdIntensity_ER	cyto	Intensity	StdIntensity_ER	ER	ER_Intensity
1	cyto_Intensity_StdIntensity_actin	cyto	Intensity	StdIntensity_actin	actin	actin_Intensity
1	cyto_Intensity_StdIntensity_cd25	cyto	Intensity	StdIntensity_cd25	cd25	cd25_Intensity
2	cyto_Intensity_StdIntensity_lipids	cyto	Intensity	StdIntensity_lipids	lipids	lipids_Intensity
1	cyto_Intensity_StdIntensity_mito	cyto	Intensity	StdIntensity_mito	mito	mito_Intensity
2	cyto_Intensity_StdIntensity_tubulin	cyto	Intensity	StdIntensity_tubulin	tubulin	tubulin_Intensity
2	cyto_Intensity_UpperQuartileIntensity_ER	cyto	Intensity	UpperQuartileIntensity_ER	ER	ER_Intensity
1	cyto_Intensity_UpperQuartileIntensity_actin	cyto	Intensity	UpperQuartileIntensity_actin	actin	actin_Intensity
1	cyto_Intensity_UpperQuartileIntensity_cd25	cyto	Intensity	UpperQuartileIntensity_cd25	cd25	cd25_Intensity
2	cyto_Intensity_UpperQuartileIntensity_lipids	cyto	Intensity	UpperQuartileIntensity_lipids	lipids	lipids_Intensity
1	cyto_Intensity_UpperQuartileIntensity_mito	cyto	Intensity	UpperQuartileIntensity_mito	mito	mito_Intensity
2	cyto_Intensity_UpperQuartileIntensity_tubulin	cyto	Intensity	UpperQuartileIntensity_tubulin	tubulin	tubulin_Intensity
1	cyto_Texture_AngularSecondMoment_cd25_12_00_256	cyto	Texture	AngularSecondMoment_cd25_12_00_256	cd25	cd25_Texture
1	cyto_Texture_AngularSecondMoment_cd25_3_00_256	cyto	Texture	AngularSecondMoment_cd25_3_00_256	cd25	cd25_Texture
1	cyto_Texture_Contrast_cd25_12_00_256	cyto	Texture	Contrast_cd25_12_00_256	cd25	cd25_Texture
1	cyto_Texture_Contrast_cd25_3_00_256	cyto	Texture	Contrast_cd25_3_00_256	cd25	cd25_Texture
1	cyto_Texture_Correlation_cd25_12_00_256	cyto	Texture	Correlation_cd25_12_00_256	cd25	cd25_Texture
1	cyto_Texture_Correlation_cd25_3_00_256	cyto	Texture	Correlation_cd25_3_00_256	cd25	cd25_Texture
1	cyto_Texture_DifferenceEntropy_cd25_12_00_256	cyto	Texture	DifferenceEntropy_cd25_12_00_256	cd25	cd25_Texture
1	cyto_Texture_DifferenceEntropy_cd25_3_00_256	cyto	Texture	DifferenceEntropy_cd25_3_00_256	cd25	cd25_Texture
1	cyto_Texture_DifferenceVariance_cd25_12_00_256	cyto	Texture	DifferenceVariance_cd25_12_00_256	cd25	cd25_Texture
1	cyto_Texture_DifferenceVariance_cd25_3_00_256	cyto	Texture	DifferenceVariance_cd25_3_00_256	cd25	cd25_Texture
1	cyto_Texture_Entropy_cd25_12_00_256	cyto	Texture	Entropy_cd25_12_00_256	cd25	cd25_Texture
1	cyto_Texture_Entropy_cd25_3_00_256	cyto	Texture	Entropy_cd25_3_00_256	cd25	cd25_Texture
1	cyto_Texture_InfoMeas1_cd25_12_00_256	cyto	Texture	InfoMeas1_cd25_12_00_256	cd25	cd25_Texture
1	cyto_Texture_InfoMeas1_cd25_3_00_256	cyto	Texture	InfoMeas1_cd25_3_00_256	cd25	cd25_Texture
1	cyto_Texture_InfoMeas2_cd25_12_00_256	cyto	Texture	InfoMeas2_cd25_12_00_256	cd25	cd25_Texture
1	cyto_Texture_InfoMeas2_cd25_3_00_256	cyto	Texture	InfoMeas2_cd25_3_00_256	cd25	cd25_Texture
1	cyto_Texture_InverseDifferenceMoment_cd25_12_00_256	cyto	Texture	InverseDifferenceMoment_cd25_12_00_256	cd25	cd25_Texture
1	cyto_Texture_InverseDifferenceMoment_cd25_3_00_256	cyto	Texture	InverseDifferenceMoment_cd25_3_00_256	cd25	cd25_Texture
1	cyto_Texture_SumAverage_cd25_12_00_256	cyto	Texture	SumAverage_cd25_12_00_256	cd25	cd25_Texture
1	cyto_Texture_SumAverage_cd25_3_00_256	cyto	Texture	SumAverage_cd25_3_00_256	cd25	cd25_Texture
1	cyto_Texture_SumEntropy_cd25_12_00_256	cyto	Texture	SumEntropy_cd25_12_00_256	cd25	cd25_Texture
1	cyto_Texture_SumEntropy_cd25_3_00_256	cyto	Texture	SumEntropy_cd25_3_00_256	cd25	cd25_Texture
1	cyto_Texture_SumVariance_cd25_12_00_256	cyto	Texture	SumVariance_cd25_12_00_256	cd25	cd25_Texture
1	cyto_Texture_SumVariance_cd25_3_00_256	cyto	Texture	SumVariance_cd25_3_00_256	cd25	cd25_Texture
1	cyto_Texture_Variance_cd25_12_00_256	cyto	Texture	Variance_cd25_12_00_256	cd25	cd25_Texture
1	cyto_Texture_Variance_cd25_3_00_256	cyto	Texture	Variance_cd25_3_00_256	cd25	cd25_Texture
1	ki67_AreaShape_Area	ki67	AreaShape	Area	ki67	ki67_AreaShape
1	ki67_AreaShape_Compactness	ki67	AreaShape	Compactness	ki67	ki67_AreaShape
1	ki67_AreaShape_ConvexArea	ki67	AreaShape	ConvexArea	ki67	ki67_AreaShape
1	ki67_AreaShape_Eccentricity	ki67	AreaShape	Eccentricity	ki67	ki67_AreaShape
1	ki67_AreaShape_EquivalentDiameter	ki67	AreaShape	EquivalentDiameter	ki67	ki67_AreaShape
1	ki67_AreaShape_EulerNumber	ki67	AreaShape	EulerNumber	ki67	ki67_AreaShape
1	ki67_AreaShape_Extent	ki67	AreaShape	Extent	ki67	ki67_AreaShape
1	ki67_AreaShape_FormFactor	ki67	AreaShape	FormFactor	ki67	ki67_AreaShape
1	ki67_AreaShape_MajorAxisLength	ki67	AreaShape	MajorAxisLength	ki67	ki67_AreaShape
1	ki67_AreaShape_MaxFeretDiameter	ki67	AreaShape	MaxFeretDiameter	ki67	ki67_AreaShape
1	ki67_AreaShape_MaximumRadius	ki67	AreaShape	MaximumRadius	ki67	ki67_AreaShape
1	ki67_AreaShape_MeanRadius	ki67	AreaShape	MeanRadius	ki67	ki67_AreaShape
1	ki67_AreaShape_MedianRadius	ki67	AreaShape	MedianRadius	ki67	ki67_AreaShape
1	ki67_AreaShape_MinFeretDiameter	ki67	AreaShape	MinFeretDiameter	ki67	ki67_AreaShape
1	ki67_AreaShape_MinorAxisLength	ki67	AreaShape	MinorAxisLength	ki67	ki67_AreaShape
1	ki67_AreaShape_Orientation	ki67	AreaShape	Orientation	ki67	ki67_AreaShape
1	ki67_AreaShape_Perimeter	ki67	AreaShape	Perimeter	ki67	ki67_AreaShape
1	ki67_AreaShape_Solidity	ki67	AreaShape	Solidity	ki67	ki67_AreaShape
1	lipids_AreaShape_Area	lipids	AreaShape	Area	lipids	lipids_AreaShape
1	lipids_AreaShape_Compactness	lipids	AreaShape	Compactness	lipids	lipids_AreaShape
1	lipids_AreaShape_ConvexArea	lipids	AreaShape	ConvexArea	lipids	lipids_AreaShape
1	lipids_AreaShape_Eccentricity	lipids	AreaShape	Eccentricity	lipids	lipids_AreaShape
1	lipids_AreaShape_EquivalentDiameter	lipids	AreaShape	EquivalentDiameter	lipids	lipids_AreaShape
1	lipids_AreaShape_EulerNumber	lipids	AreaShape	EulerNumber	lipids	lipids_AreaShape
1	lipids_AreaShape_Extent	lipids	AreaShape	Extent	lipids	lipids_AreaShape
1	lipids_AreaShape_FormFactor	lipids	AreaShape	FormFactor	lipids	lipids_AreaShape
1	lipids_AreaShape_MajorAxisLength	lipids	AreaShape	MajorAxisLength	lipids	lipids_AreaShape
1	lipids_AreaShape_MaxFeretDiameter	lipids	AreaShape	MaxFeretDiameter	lipids	lipids_AreaShape
1	lipids_AreaShape_MaximumRadius	lipids	AreaShape	MaximumRadius	lipids	lipids_AreaShape
1	lipids_AreaShape_MeanRadius	lipids	AreaShape	MeanRadius	lipids	lipids_AreaShape
1	lipids_AreaShape_MedianRadius	lipids	AreaShape	MedianRadius	lipids	lipids_AreaShape
1	lipids_AreaShape_MinFeretDiameter	lipids	AreaShape	MinFeretDiameter	lipids	lipids_AreaShape
1	lipids_AreaShape_MinorAxisLength	lipids	AreaShape	MinorAxisLength	lipids	lipids_AreaShape
1	lipids_AreaShape_Orientation	lipids	AreaShape	Orientation	lipids	lipids_AreaShape
1	lipids_AreaShape_Perimeter	lipids	AreaShape	Perimeter	lipids	lipids_AreaShape
1	lipids_AreaShape_Solidity	lipids	AreaShape	Solidity	lipids	lipids_AreaShape
2	lipids_Intensity_IntegratedIntensityEdge_lipids	lipids	Intensity	IntegratedIntensityEdge_lipids	lipids	lipids_Intensity
2	lipids_Intensity_IntegratedIntensity_lipids	lipids	Intensity	IntegratedIntensity_lipids	lipids	lipids_Intensity
2	lipids_Intensity_LowerQuartileIntensity_lipids	lipids	Intensity	LowerQuartileIntensity_lipids	lipids	lipids_Intensity
2	lipids_Intensity_MADIntensity_lipids	lipids	Intensity	MADIntensity_lipids	lipids	lipids_Intensity
2	lipids_Intensity_MassDisplacement_lipids	lipids	Intensity	MassDisplacement_lipids	lipids	lipids_Intensity
2	lipids_Intensity_MaxIntensityEdge_lipids	lipids	Intensity	MaxIntensityEdge_lipids	lipids	lipids_Intensity
2	lipids_Intensity_MaxIntensity_lipids	lipids	Intensity	MaxIntensity_lipids	lipids	lipids_Intensity
2	lipids_Intensity_MeanIntensityEdge_lipids	lipids	Intensity	MeanIntensityEdge_lipids	lipids	lipids_Intensity
2	lipids_Intensity_MeanIntensity_lipids	lipids	Intensity	MeanIntensity_lipids	lipids	lipids_Intensity
2	lipids_Intensity_MedianIntensity_lipids	lipids	Intensity	MedianIntensity_lipids	lipids	lipids_Intensity
2	lipids_Intensity_MinIntensityEdge_lipids	lipids	Intensity	MinIntensityEdge_lipids	lipids	lipids_Intensity
2	lipids_Intensity_MinIntensity_lipids	lipids	Intensity	MinIntensity_lipids	lipids	lipids_Intensity
2	lipids_Intensity_StdIntensityEdge_lipids	lipids	Intensity	StdIntensityEdge_lipids	lipids	lipids_Intensity
2	lipids_Intensity_StdIntensity_lipids	lipids	Intensity	StdIntensity_lipids	lipids	lipids_Intensity
2	lipids_Intensity_UpperQuartileIntensity_lipids	lipids	Intensity	UpperQuartileIntensity_lipids	lipids	lipids_Intensity
1	memb_Intensity_IntegratedIntensityEdge_actin	memb	Intensity	IntegratedIntensityEdge_actin	actin	actin_Intensity
1	memb_Intensity_IntegratedIntensityEdge_cd25	memb	Intensity	IntegratedIntensityEdge_cd25	cd25	cd25_Intensity
1	memb_Intensity_IntegratedIntensity_actin	memb	Intensity	IntegratedIntensity_actin	actin	actin_Intensity
1	memb_Intensity_IntegratedIntensity_cd25	memb	Intensity	IntegratedIntensity_cd25	cd25	cd25_Intensity
1	memb_Intensity_LowerQuartileIntensity_actin	memb	Intensity	LowerQuartileIntensity_actin	actin	actin_Intensity
1	memb_Intensity_LowerQuartileIntensity_cd25	memb	Intensity	LowerQuartileIntensity_cd25	cd25	cd25_Intensity
1	memb_Intensity_MADIntensity_actin	memb	Intensity	MADIntensity_actin	actin	actin_Intensity
1	memb_Intensity_MADIntensity_cd25	memb	Intensity	MADIntensity_cd25	cd25	cd25_Intensity
1	memb_Intensity_MassDisplacement_actin	memb	Intensity	MassDisplacement_actin	actin	actin_Intensity
1	memb_Intensity_MassDisplacement_cd25	memb	Intensity	MassDisplacement_cd25	cd25	cd25_Intensity
1	memb_Intensity_MaxIntensityEdge_actin	memb	Intensity	MaxIntensityEdge_actin	actin	actin_Intensity
1	memb_Intensity_MaxIntensityEdge_cd25	memb	Intensity	MaxIntensityEdge_cd25	cd25	cd25_Intensity
1	memb_Intensity_MaxIntensity_actin	memb	Intensity	MaxIntensity_actin	actin	actin_Intensity
1	memb_Intensity_MaxIntensity_cd25	memb	Intensity	MaxIntensity_cd25	cd25	cd25_Intensity
1	memb_Intensity_MeanIntensityEdge_actin	memb	Intensity	MeanIntensityEdge_actin	actin	actin_Intensity
1	memb_Intensity_MeanIntensityEdge_cd25	memb	Intensity	MeanIntensityEdge_cd25	cd25	cd25_Intensity
1	memb_Intensity_MeanIntensity_actin	memb	Intensity	MeanIntensity_actin	actin	actin_Intensity
1	memb_Intensity_MeanIntensity_cd25	memb	Intensity	MeanIntensity_cd25	cd25	cd25_Intensity
1	memb_Intensity_MedianIntensity_actin	memb	Intensity	MedianIntensity_actin	actin	actin_Intensity
1	memb_Intensity_MedianIntensity_cd25	memb	Intensity	MedianIntensity_cd25	cd25	cd25_Intensity
1	memb_Intensity_MinIntensityEdge_actin	memb	Intensity	MinIntensityEdge_actin	actin	actin_Intensity
1	memb_Intensity_MinIntensityEdge_cd25	memb	Intensity	MinIntensityEdge_cd25	cd25	cd25_Intensity
1	memb_Intensity_MinIntensity_actin	memb	Intensity	MinIntensity_actin	actin	actin_Intensity
1	memb_Intensity_MinIntensity_cd25	memb	Intensity	MinIntensity_cd25	cd25	cd25_Intensity
1	memb_Intensity_StdIntensityEdge_actin	memb	Intensity	StdIntensityEdge_actin	actin	actin_Intensity
1	memb_Intensity_StdIntensityEdge_cd25	memb	Intensity	StdIntensityEdge_cd25	cd25	cd25_Intensity
1	memb_Intensity_StdIntensity_actin	memb	Intensity	StdIntensity_actin	actin	actin_Intensity
1	memb_Intensity_StdIntensity_cd25	memb	Intensity	StdIntensity_cd25	cd25	cd25_Intensity
1	memb_Intensity_UpperQuartileIntensity_actin	memb	Intensity	UpperQuartileIntensity_actin	actin	actin_Intensity
1	memb_Intensity_UpperQuartileIntensity_cd25	memb	Intensity	UpperQuartileIntensity_cd25	cd25	cd25_Intensity
1	mitoNetwork_AreaShape_Area	mitoNetwork	AreaShape	Area	mito	mito_AreaShape
1	mitoNetwork_AreaShape_Compactness	mitoNetwork	AreaShape	Compactness	mito	mito_AreaShape
1	mitoNetwork_AreaShape_ConvexArea	mitoNetwork	AreaShape	ConvexArea	mito	mito_AreaShape
1	mitoNetwork_AreaShape_Eccentricity	mitoNetwork	AreaShape	Eccentricity	mito	mito_AreaShape
1	mitoNetwork_AreaShape_EquivalentDiameter	mitoNetwork	AreaShape	EquivalentDiameter	mito	mito_AreaShape
1	mitoNetwork_AreaShape_EulerNumber	mitoNetwork	AreaShape	EulerNumber	mito	mito_AreaShape
1	mitoNetwork_AreaShape_Extent	mitoNetwork	AreaShape	Extent	mito	mito_AreaShape
1	mitoNetwork_AreaShape_FormFactor	mitoNetwork	AreaShape	FormFactor	mito	mito_AreaShape
1	mitoNetwork_AreaShape_MajorAxisLength	mitoNetwork	AreaShape	MajorAxisLength	mito	mito_AreaShape
1	mitoNetwork_AreaShape_MaxFeretDiameter	mitoNetwork	AreaShape	MaxFeretDiameter	mito	mito_AreaShape
1	mitoNetwork_AreaShape_MaximumRadius	mitoNetwork	AreaShape	MaximumRadius	mito	mito_AreaShape
1	mitoNetwork_AreaShape_MeanRadius	mitoNetwork	AreaShape	MeanRadius	mito	mito_AreaShape
1	mitoNetwork_AreaShape_MedianRadius	mitoNetwork	AreaShape	MedianRadius	mito	mito_AreaShape
1	mitoNetwork_AreaShape_MinFeretDiameter	mitoNetwork	AreaShape	MinFeretDiameter	mito	mito_AreaShape
1	mitoNetwork_AreaShape_MinorAxisLength	mitoNetwork	AreaShape	MinorAxisLength	mito	mito_AreaShape
1	mitoNetwork_AreaShape_Orientation	mitoNetwork	AreaShape	Orientation	mito	mito_AreaShape
1	mitoNetwork_AreaShape_Perimeter	mitoNetwork	AreaShape	Perimeter	mito	mito_AreaShape
1	mitoNetwork_AreaShape_Solidity	mitoNetwork	AreaShape	Solidity	mito	mito_AreaShape
1	mitoNetwork_Intensity_IntegratedIntensityEdge_mito	mitoNetwork	Intensity	IntegratedIntensityEdge_mito	mito	mito_Intensity
1	mitoNetwork_Intensity_IntegratedIntensity_mito	mitoNetwork	Intensity	IntegratedIntensity_mito	mito	mito_Intensity
1	mitoNetwork_Intensity_LowerQuartileIntensity_mito	mitoNetwork	Intensity	LowerQuartileIntensity_mito	mito	mito_Intensity
1	mitoNetwork_Intensity_MADIntensity_mito	mitoNetwork	Intensity	MADIntensity_mito	mito	mito_Intensity
1	mitoNetwork_Intensity_MassDisplacement_mito	mitoNetwork	Intensity	MassDisplacement_mito	mito	mito_Intensity
1	mitoNetwork_Intensity_MaxIntensityEdge_mito	mitoNetwork	Intensity	MaxIntensityEdge_mito	mito	mito_Intensity
1	mitoNetwork_Intensity_MaxIntensity_mito	mitoNetwork	Intensity	MaxIntensity_mito	mito	mito_Intensity
1	mitoNetwork_Intensity_MeanIntensityEdge_mito	mitoNetwork	Intensity	MeanIntensityEdge_mito	mito	mito_Intensity
1	mitoNetwork_Intensity_MeanIntensity_mito	mitoNetwork	Intensity	MeanIntensity_mito	mito	mito_Intensity
1	mitoNetwork_Intensity_MedianIntensity_mito	mitoNetwork	Intensity	MedianIntensity_mito	mito	mito_Intensity
1	mitoNetwork_Intensity_MinIntensityEdge_mito	mitoNetwork	Intensity	MinIntensityEdge_mito	mito	mito_Intensity
1	mitoNetwork_Intensity_MinIntensity_mito	mitoNetwork	Intensity	MinIntensity_mito	mito	mito_Intensity
1	mitoNetwork_Intensity_StdIntensityEdge_mito	mitoNetwork	Intensity	StdIntensityEdge_mito	mito	mito_Intensity
1	mitoNetwork_Intensity_StdIntensity_mito	mitoNetwork	Intensity	StdIntensity_mito	mito	mito_Intensity
1	mitoNetwork_Intensity_UpperQuartileIntensity_mito	mitoNetwork	Intensity	UpperQuartileIntensity_mito	mito	mito_Intensity
1	mito_AreaShape_Area	mito	AreaShape	Area	mito	mito_AreaShape
1	mito_AreaShape_Compactness	mito	AreaShape	Compactness	mito	mito_AreaShape
1	mito_AreaShape_ConvexArea	mito	AreaShape	ConvexArea	mito	mito_AreaShape
1	mito_AreaShape_Eccentricity	mito	AreaShape	Eccentricity	mito	mito_AreaShape
1	mito_AreaShape_EquivalentDiameter	mito	AreaShape	EquivalentDiameter	mito	mito_AreaShape
1	mito_AreaShape_EulerNumber	mito	AreaShape	EulerNumber	mito	mito_AreaShape
1	mito_AreaShape_Extent	mito	AreaShape	Extent	mito	mito_AreaShape
1	mito_AreaShape_FormFactor	mito	AreaShape	FormFactor	mito	mito_AreaShape
1	mito_AreaShape_MajorAxisLength	mito	AreaShape	MajorAxisLength	mito	mito_AreaShape
1	mito_AreaShape_MaxFeretDiameter	mito	AreaShape	MaxFeretDiameter	mito	mito_AreaShape
1	mito_AreaShape_MaximumRadius	mito	AreaShape	MaximumRadius	mito	mito_AreaShape
1	mito_AreaShape_MeanRadius	mito	AreaShape	MeanRadius	mito	mito_AreaShape
1	mito_AreaShape_MedianRadius	mito	AreaShape	MedianRadius	mito	mito_AreaShape
1	mito_AreaShape_MinFeretDiameter	mito	AreaShape	MinFeretDiameter	mito	mito_AreaShape
1	mito_AreaShape_MinorAxisLength	mito	AreaShape	MinorAxisLength	mito	mito_AreaShape
1	mito_AreaShape_Orientation	mito	AreaShape	Orientation	mito	mito_AreaShape
1	mito_AreaShape_Perimeter	mito	AreaShape	Perimeter	mito	mito_AreaShape
1	mito_AreaShape_Solidity	mito	AreaShape	Solidity	mito	mito_AreaShape
1	mito_Children_mitoNetwork_Count	mito	AreaShape	mitoNetwork_Count	mito	mito_AreaShape
1	mito_Intensity_IntegratedIntensityEdge_mito	mito	Intensity	IntegratedIntensityEdge_mito	mito	mito_Intensity
1	mito_Intensity_IntegratedIntensity_mito	mito	Intensity	IntegratedIntensity_mito	mito	mito_Intensity
1	mito_Intensity_LowerQuartileIntensity_mito	mito	Intensity	LowerQuartileIntensity_mito	mito	mito_Intensity
1	mito_Intensity_MADIntensity_mito	mito	Intensity	MADIntensity_mito	mito	mito_Intensity
1	mito_Intensity_MassDisplacement_mito	mito	Intensity	MassDisplacement_mito	mito	mito_Intensity
1	mito_Intensity_MaxIntensityEdge_mito	mito	Intensity	MaxIntensityEdge_mito	mito	mito_Intensity
1	mito_Intensity_MaxIntensity_mito	mito	Intensity	MaxIntensity_mito	mito	mito_Intensity
1	mito_Intensity_MeanIntensityEdge_mito	mito	Intensity	MeanIntensityEdge_mito	mito	mito_Intensity
1	mito_Intensity_MeanIntensity_mito	mito	Intensity	MeanIntensity_mito	mito	mito_Intensity
1	mito_Intensity_MedianIntensity_mito	mito	Intensity	MedianIntensity_mito	mito	mito_Intensity
1	mito_Intensity_MinIntensityEdge_mito	mito	Intensity	MinIntensityEdge_mito	mito	mito_Intensity
1	mito_Intensity_MinIntensity_mito	mito	Intensity	MinIntensity_mito	mito	mito_Intensity
1	mito_Intensity_StdIntensityEdge_mito	mito	Intensity	StdIntensityEdge_mito	mito	mito_Intensity
1	mito_Intensity_StdIntensity_mito	mito	Intensity	StdIntensity_mito	mito	mito_Intensity
1	mito_Intensity_UpperQuartileIntensity_mito	mito	Intensity	UpperQuartileIntensity_mito	mito	mito_Intensity
1	nucl_AreaShape_Area	nucl	AreaShape	Area	nucl_AreaShape	nucl_AreaShape_AreaShape
1	nucl_AreaShape_CentralMoment_0_0	nucl	AreaShape	CentralMoment_0_0	nucl_AreaShape	nucl_AreaShape_AreaShape
1	nucl_AreaShape_CentralMoment_0_1	nucl	AreaShape	CentralMoment_0_1	nucl_AreaShape	nucl_AreaShape_AreaShape
1	nucl_AreaShape_CentralMoment_0_2	nucl	AreaShape	CentralMoment_0_2	nucl_AreaShape	nucl_AreaShape_AreaShape
1	nucl_AreaShape_CentralMoment_0_3	nucl	AreaShape	CentralMoment_0_3	nucl_AreaShape	nucl_AreaShape_AreaShape
1	nucl_AreaShape_CentralMoment_1_0	nucl	AreaShape	CentralMoment_1_0	nucl_AreaShape	nucl_AreaShape_AreaShape
1	nucl_AreaShape_CentralMoment_1_1	nucl	AreaShape	CentralMoment_1_1	nucl_AreaShape	nucl_AreaShape_AreaShape
1	nucl_AreaShape_CentralMoment_1_2	nucl	AreaShape	CentralMoment_1_2	nucl_AreaShape	nucl_AreaShape_AreaShape
1	nucl_AreaShape_CentralMoment_1_3	nucl	AreaShape	CentralMoment_1_3	nucl_AreaShape	nucl_AreaShape_AreaShape
1	nucl_AreaShape_CentralMoment_2_0	nucl	AreaShape	CentralMoment_2_0	nucl_AreaShape	nucl_AreaShape_AreaShape
1	nucl_AreaShape_CentralMoment_2_1	nucl	AreaShape	CentralMoment_2_1	nucl_AreaShape	nucl_AreaShape_AreaShape
1	nucl_AreaShape_CentralMoment_2_2	nucl	AreaShape	CentralMoment_2_2	nucl_AreaShape	nucl_AreaShape_AreaShape
1	nucl_AreaShape_CentralMoment_2_3	nucl	AreaShape	CentralMoment_2_3	nucl_AreaShape	nucl_AreaShape_AreaShape
1	nucl_AreaShape_Compactness	nucl	AreaShape	Compactness	nucl_AreaShape	nucl_AreaShape_AreaShape
1	nucl_AreaShape_ConvexArea	nucl	AreaShape	ConvexArea	nucl_AreaShape	nucl_AreaShape_AreaShape
1	nucl_AreaShape_Eccentricity	nucl	AreaShape	Eccentricity	nucl_AreaShape	nucl_AreaShape_AreaShape
1	nucl_AreaShape_EquivalentDiameter	nucl	AreaShape	EquivalentDiameter	nucl_AreaShape	nucl_AreaShape_AreaShape
1	nucl_AreaShape_EulerNumber	nucl	AreaShape	EulerNumber	nucl_AreaShape	nucl_AreaShape_AreaShape
1	nucl_AreaShape_Extent	nucl	AreaShape	Extent	nucl_AreaShape	nucl_AreaShape_AreaShape
1	nucl_AreaShape_FormFactor	nucl	AreaShape	FormFactor	nucl_AreaShape	nucl_AreaShape_AreaShape
1	nucl_AreaShape_HuMoment_0	nucl	AreaShape	HuMoment_0	nucl_AreaShape	nucl_AreaShape_AreaShape
1	nucl_AreaShape_HuMoment_1	nucl	AreaShape	HuMoment_1	nucl_AreaShape	nucl_AreaShape_AreaShape
1	nucl_AreaShape_HuMoment_2	nucl	AreaShape	HuMoment_2	nucl_AreaShape	nucl_AreaShape_AreaShape
1	nucl_AreaShape_HuMoment_3	nucl	AreaShape	HuMoment_3	nucl_AreaShape	nucl_AreaShape_AreaShape
1	nucl_AreaShape_HuMoment_4	nucl	AreaShape	HuMoment_4	nucl_AreaShape	nucl_AreaShape_AreaShape
1	nucl_AreaShape_HuMoment_5	nucl	AreaShape	HuMoment_5	nucl_AreaShape	nucl_AreaShape_AreaShape
1	nucl_AreaShape_HuMoment_6	nucl	AreaShape	HuMoment_6	nucl_AreaShape	nucl_AreaShape_AreaShape
1	nucl_AreaShape_InertiaTensorEigenvalues_0	nucl	AreaShape	InertiaTensorEigenvalues_0	nucl_AreaShape	nucl_AreaShape_AreaShape
1	nucl_AreaShape_InertiaTensorEigenvalues_1	nucl	AreaShape	InertiaTensorEigenvalues_1	nucl_AreaShape	nucl_AreaShape_AreaShape
1	nucl_AreaShape_InertiaTensor_0_0	nucl	AreaShape	InertiaTensor_0_0	nucl_AreaShape	nucl_AreaShape_AreaShape
1	nucl_AreaShape_InertiaTensor_0_1	nucl	AreaShape	InertiaTensor_0_1	nucl_AreaShape	nucl_AreaShape_AreaShape
1	nucl_AreaShape_InertiaTensor_1_0	nucl	AreaShape	InertiaTensor_1_0	nucl_AreaShape	nucl_AreaShape_AreaShape
1	nucl_AreaShape_InertiaTensor_1_1	nucl	AreaShape	InertiaTensor_1_1	nucl_AreaShape	nucl_AreaShape_AreaShape
1	nucl_AreaShape_MajorAxisLength	nucl	AreaShape	MajorAxisLength	nucl_AreaShape	nucl_AreaShape_AreaShape
1	nucl_AreaShape_MaxFeretDiameter	nucl	AreaShape	MaxFeretDiameter	nucl_AreaShape	nucl_AreaShape_AreaShape
1	nucl_AreaShape_MaximumRadius	nucl	AreaShape	MaximumRadius	nucl_AreaShape	nucl_AreaShape_AreaShape
1	nucl_AreaShape_MeanRadius	nucl	AreaShape	MeanRadius	nucl_AreaShape	nucl_AreaShape_AreaShape
1	nucl_AreaShape_MedianRadius	nucl	AreaShape	MedianRadius	nucl_AreaShape	nucl_AreaShape_AreaShape
1	nucl_AreaShape_MinFeretDiameter	nucl	AreaShape	MinFeretDiameter	nucl_AreaShape	nucl_AreaShape_AreaShape
1	nucl_AreaShape_MinorAxisLength	nucl	AreaShape	MinorAxisLength	nucl_AreaShape	nucl_AreaShape_AreaShape
1	nucl_AreaShape_NormalizedMoment_0_0	nucl	AreaShape	NormalizedMoment_0_0	nucl_AreaShape	nucl_AreaShape_AreaShape
1	nucl_AreaShape_NormalizedMoment_0_1	nucl	AreaShape	NormalizedMoment_0_1	nucl_AreaShape	nucl_AreaShape_AreaShape
1	nucl_AreaShape_NormalizedMoment_0_2	nucl	AreaShape	NormalizedMoment_0_2	nucl_AreaShape	nucl_AreaShape_AreaShape
1	nucl_AreaShape_NormalizedMoment_0_3	nucl	AreaShape	NormalizedMoment_0_3	nucl_AreaShape	nucl_AreaShape_AreaShape
1	nucl_AreaShape_NormalizedMoment_1_0	nucl	AreaShape	NormalizedMoment_1_0	nucl_AreaShape	nucl_AreaShape_AreaShape
1	nucl_AreaShape_NormalizedMoment_1_1	nucl	AreaShape	NormalizedMoment_1_1	nucl_AreaShape	nucl_AreaShape_AreaShape
1	nucl_AreaShape_NormalizedMoment_1_2	nucl	AreaShape	NormalizedMoment_1_2	nucl_AreaShape	nucl_AreaShape_AreaShape
1	nucl_AreaShape_NormalizedMoment_1_3	nucl	AreaShape	NormalizedMoment_1_3	nucl_AreaShape	nucl_AreaShape_AreaShape
1	nucl_AreaShape_NormalizedMoment_2_0	nucl	AreaShape	NormalizedMoment_2_0	nucl_AreaShape	nucl_AreaShape_AreaShape
1	nucl_AreaShape_NormalizedMoment_2_1	nucl	AreaShape	NormalizedMoment_2_1	nucl_AreaShape	nucl_AreaShape_AreaShape
1	nucl_AreaShape_NormalizedMoment_2_2	nucl	AreaShape	NormalizedMoment_2_2	nucl_AreaShape	nucl_AreaShape_AreaShape
1	nucl_AreaShape_NormalizedMoment_2_3	nucl	AreaShape	NormalizedMoment_2_3	nucl_AreaShape	nucl_AreaShape_AreaShape
1	nucl_AreaShape_NormalizedMoment_3_0	nucl	AreaShape	NormalizedMoment_3_0	nucl_AreaShape	nucl_AreaShape_AreaShape
1	nucl_AreaShape_NormalizedMoment_3_1	nucl	AreaShape	NormalizedMoment_3_1	nucl_AreaShape	nucl_AreaShape_AreaShape
1	nucl_AreaShape_NormalizedMoment_3_2	nucl	AreaShape	NormalizedMoment_3_2	nucl_AreaShape	nucl_AreaShape_AreaShape
1	nucl_AreaShape_NormalizedMoment_3_3	nucl	AreaShape	NormalizedMoment_3_3	nucl_AreaShape	nucl_AreaShape_AreaShape
1	nucl_AreaShape_Orientation	nucl	AreaShape	Orientation	nucl_AreaShape	nucl_AreaShape_AreaShape
1	nucl_AreaShape_Perimeter	nucl	AreaShape	Perimeter	nucl_AreaShape	nucl_AreaShape_AreaShape
1	nucl_AreaShape_Solidity	nucl	AreaShape	Solidity	nucl_AreaShape	nucl_AreaShape_AreaShape
1	nucl_AreaShape_SpatialMoment_0_0	nucl	AreaShape	SpatialMoment_0_0	nucl_AreaShape	nucl_AreaShape_AreaShape
1	nucl_AreaShape_SpatialMoment_0_1	nucl	AreaShape	SpatialMoment_0_1	nucl_AreaShape	nucl_AreaShape_AreaShape
1	nucl_AreaShape_SpatialMoment_0_2	nucl	AreaShape	SpatialMoment_0_2	nucl_AreaShape	nucl_AreaShape_AreaShape
1	nucl_AreaShape_SpatialMoment_0_3	nucl	AreaShape	SpatialMoment_0_3	nucl_AreaShape	nucl_AreaShape_AreaShape
1	nucl_AreaShape_SpatialMoment_1_0	nucl	AreaShape	SpatialMoment_1_0	nucl_AreaShape	nucl_AreaShape_AreaShape
1	nucl_AreaShape_SpatialMoment_1_1	nucl	AreaShape	SpatialMoment_1_1	nucl_AreaShape	nucl_AreaShape_AreaShape
1	nucl_AreaShape_SpatialMoment_1_2	nucl	AreaShape	SpatialMoment_1_2	nucl_AreaShape	nucl_AreaShape_AreaShape
1	nucl_AreaShape_SpatialMoment_1_3	nucl	AreaShape	SpatialMoment_1_3	nucl_AreaShape	nucl_AreaShape_AreaShape
1	nucl_AreaShape_SpatialMoment_2_0	nucl	AreaShape	SpatialMoment_2_0	nucl_AreaShape	nucl_AreaShape_AreaShape
1	nucl_AreaShape_SpatialMoment_2_1	nucl	AreaShape	SpatialMoment_2_1	nucl_AreaShape	nucl_AreaShape_AreaShape
1	nucl_AreaShape_SpatialMoment_2_2	nucl	AreaShape	SpatialMoment_2_2	nucl_AreaShape	nucl_AreaShape_AreaShape
1	nucl_AreaShape_SpatialMoment_2_3	nucl	AreaShape	SpatialMoment_2_3	nucl_AreaShape	nucl_AreaShape_AreaShape
1	nucl_AreaShape_Zernike_0_0	nucl	AreaShape	Zernike_0_0	nucl_AreaShape	nucl_AreaShape_AreaShape
1	nucl_AreaShape_Zernike_1_1	nucl	AreaShape	Zernike_1_1	nucl_AreaShape	nucl_AreaShape_AreaShape
1	nucl_AreaShape_Zernike_2_0	nucl	AreaShape	Zernike_2_0	nucl_AreaShape	nucl_AreaShape_AreaShape
1	nucl_AreaShape_Zernike_2_2	nucl	AreaShape	Zernike_2_2	nucl_AreaShape	nucl_AreaShape_AreaShape
1	nucl_AreaShape_Zernike_3_1	nucl	AreaShape	Zernike_3_1	nucl_AreaShape	nucl_AreaShape_AreaShape
1	nucl_AreaShape_Zernike_3_3	nucl	AreaShape	Zernike_3_3	nucl_AreaShape	nucl_AreaShape_AreaShape
1	nucl_AreaShape_Zernike_4_0	nucl	AreaShape	Zernike_4_0	nucl_AreaShape	nucl_AreaShape_AreaShape
1	nucl_AreaShape_Zernike_4_2	nucl	AreaShape	Zernike_4_2	nucl_AreaShape	nucl_AreaShape_AreaShape
1	nucl_AreaShape_Zernike_4_4	nucl	AreaShape	Zernike_4_4	nucl_AreaShape	nucl_AreaShape_AreaShape
1	nucl_AreaShape_Zernike_5_1	nucl	AreaShape	Zernike_5_1	nucl_AreaShape	nucl_AreaShape_AreaShape
1	nucl_AreaShape_Zernike_5_3	nucl	AreaShape	Zernike_5_3	nucl_AreaShape	nucl_AreaShape_AreaShape
1	nucl_AreaShape_Zernike_5_5	nucl	AreaShape	Zernike_5_5	nucl_AreaShape	nucl_AreaShape_AreaShape
1	nucl_AreaShape_Zernike_6_0	nucl	AreaShape	Zernike_6_0	nucl_AreaShape	nucl_AreaShape_AreaShape
1	nucl_AreaShape_Zernike_6_2	nucl	AreaShape	Zernike_6_2	nucl_AreaShape	nucl_AreaShape_AreaShape
1	nucl_AreaShape_Zernike_6_4	nucl	AreaShape	Zernike_6_4	nucl_AreaShape	nucl_AreaShape_AreaShape
1	nucl_AreaShape_Zernike_6_6	nucl	AreaShape	Zernike_6_6	nucl_AreaShape	nucl_AreaShape_AreaShape
1	nucl_AreaShape_Zernike_7_1	nucl	AreaShape	Zernike_7_1	nucl_AreaShape	nucl_AreaShape_AreaShape
1	nucl_AreaShape_Zernike_7_3	nucl	AreaShape	Zernike_7_3	nucl_AreaShape	nucl_AreaShape_AreaShape
1	nucl_AreaShape_Zernike_7_5	nucl	AreaShape	Zernike_7_5	nucl_AreaShape	nucl_AreaShape_AreaShape
1	nucl_AreaShape_Zernike_7_7	nucl	AreaShape	Zernike_7_7	nucl_AreaShape	nucl_AreaShape_AreaShape
1	nucl_AreaShape_Zernike_8_0	nucl	AreaShape	Zernike_8_0	nucl_AreaShape	nucl_AreaShape_AreaShape
1	nucl_AreaShape_Zernike_8_2	nucl	AreaShape	Zernike_8_2	nucl_AreaShape	nucl_AreaShape_AreaShape
1	nucl_AreaShape_Zernike_8_4	nucl	AreaShape	Zernike_8_4	nucl_AreaShape	nucl_AreaShape_AreaShape
1	nucl_AreaShape_Zernike_8_6	nucl	AreaShape	Zernike_8_6	nucl_AreaShape	nucl_AreaShape_AreaShape
1	nucl_AreaShape_Zernike_8_8	nucl	AreaShape	Zernike_8_8	nucl_AreaShape	nucl_AreaShape_AreaShape
1	nucl_AreaShape_Zernike_9_1	nucl	AreaShape	Zernike_9_1	nucl_AreaShape	nucl_AreaShape_AreaShape
1	nucl_AreaShape_Zernike_9_3	nucl	AreaShape	Zernike_9_3	nucl_AreaShape	nucl_AreaShape_AreaShape
1	nucl_AreaShape_Zernike_9_5	nucl	AreaShape	Zernike_9_5	nucl_AreaShape	nucl_AreaShape_AreaShape
1	nucl_AreaShape_Zernike_9_7	nucl	AreaShape	Zernike_9_7	nucl_AreaShape	nucl_AreaShape_AreaShape
1	nucl_AreaShape_Zernike_9_9	nucl	AreaShape	Zernike_9_9	nucl_AreaShape	nucl_AreaShape_AreaShape
1	nucl_Granularity_10_ki67	nucl	Granularity	10_ki67	ki67	ki67_Granularity
1	nucl_Granularity_11_ki67	nucl	Granularity	11_ki67	ki67	ki67_Granularity
1	nucl_Granularity_12_ki67	nucl	Granularity	12_ki67	ki67	ki67_Granularity
1	nucl_Granularity_1_ki67	nucl	Granularity	1_ki67	ki67	ki67_Granularity
1	nucl_Granularity_2_ki67	nucl	Granularity	2_ki67	ki67	ki67_Granularity
1	nucl_Granularity_3_ki67	nucl	Granularity	3_ki67	ki67	ki67_Granularity
1	nucl_Granularity_4_ki67	nucl	Granularity	4_ki67	ki67	ki67_Granularity
1	nucl_Granularity_5_ki67	nucl	Granularity	5_ki67	ki67	ki67_Granularity
1	nucl_Granularity_6_ki67	nucl	Granularity	6_ki67	ki67	ki67_Granularity
1	nucl_Granularity_7_ki67	nucl	Granularity	7_ki67	ki67	ki67_Granularity
1	nucl_Granularity_8_ki67	nucl	Granularity	8_ki67	ki67	ki67_Granularity
1	nucl_Granularity_9_ki67	nucl	Granularity	9_ki67	ki67	ki67_Granularity
1	nucl_Intensity_IntegratedIntensityEdge_dna	nucl	Intensity	IntegratedIntensityEdge_dna	dna	dna_Intensity
1	nucl_Intensity_IntegratedIntensityEdge_ki67	nucl	Intensity	IntegratedIntensityEdge_ki67	ki67	ki67_Intensity
2	nucl_Intensity_IntegratedIntensityEdge_tubulin	nucl	Intensity	IntegratedIntensityEdge_tubulin	tubulin	tubulin_Intensity
1	nucl_Intensity_IntegratedIntensity_dna	nucl	Intensity	IntegratedIntensity_dna	dna	dna_Intensity
1	nucl_Intensity_IntegratedIntensity_ki67	nucl	Intensity	IntegratedIntensity_ki67	ki67	ki67_Intensity
2	nucl_Intensity_IntegratedIntensity_tubulin	nucl	Intensity	IntegratedIntensity_tubulin	tubulin	tubulin_Intensity
1	nucl_Intensity_LowerQuartileIntensity_dna	nucl	Intensity	LowerQuartileIntensity_dna	dna	dna_Intensity
1	nucl_Intensity_LowerQuartileIntensity_ki67	nucl	Intensity	LowerQuartileIntensity_ki67	ki67	ki67_Intensity
2	nucl_Intensity_LowerQuartileIntensity_tubulin	nucl	Intensity	LowerQuartileIntensity_tubulin	tubulin	tubulin_Intensity
1	nucl_Intensity_MADIntensity_dna	nucl	Intensity	MADIntensity_dna	dna	dna_Intensity
1	nucl_Intensity_MADIntensity_ki67	nucl	Intensity	MADIntensity_ki67	ki67	ki67_Intensity
2	nucl_Intensity_MADIntensity_tubulin	nucl	Intensity	MADIntensity_tubulin	tubulin	tubulin_Intensity
1	nucl_Intensity_MassDisplacement_dna	nucl	Intensity	MassDisplacement_dna	dna	dna_Intensity
1	nucl_Intensity_MassDisplacement_ki67	nucl	Intensity	MassDisplacement_ki67	ki67	ki67_Intensity
2	nucl_Intensity_MassDisplacement_tubulin	nucl	Intensity	MassDisplacement_tubulin	tubulin	tubulin_Intensity
1	nucl_Intensity_MaxIntensityEdge_dna	nucl	Intensity	MaxIntensityEdge_dna	dna	dna_Intensity
1	nucl_Intensity_MaxIntensityEdge_ki67	nucl	Intensity	MaxIntensityEdge_ki67	ki67	ki67_Intensity
2	nucl_Intensity_MaxIntensityEdge_tubulin	nucl	Intensity	MaxIntensityEdge_tubulin	tubulin	tubulin_Intensity
1	nucl_Intensity_MaxIntensity_dna	nucl	Intensity	MaxIntensity_dna	dna	dna_Intensity
1	nucl_Intensity_MaxIntensity_ki67	nucl	Intensity	MaxIntensity_ki67	ki67	ki67_Intensity
2	nucl_Intensity_MaxIntensity_tubulin	nucl	Intensity	MaxIntensity_tubulin	tubulin	tubulin_Intensity
1	nucl_Intensity_MeanIntensityEdge_dna	nucl	Intensity	MeanIntensityEdge_dna	dna	dna_Intensity
1	nucl_Intensity_MeanIntensityEdge_ki67	nucl	Intensity	MeanIntensityEdge_ki67	ki67	ki67_Intensity
2	nucl_Intensity_MeanIntensityEdge_tubulin	nucl	Intensity	MeanIntensityEdge_tubulin	tubulin	tubulin_Intensity
1	nucl_Intensity_MeanIntensity_dna	nucl	Intensity	MeanIntensity_dna	dna	dna_Intensity
1	nucl_Intensity_MeanIntensity_ki67	nucl	Intensity	MeanIntensity_ki67	ki67	ki67_Intensity
2	nucl_Intensity_MeanIntensity_tubulin	nucl	Intensity	MeanIntensity_tubulin	tubulin	tubulin_Intensity
1	nucl_Intensity_MedianIntensity_dna	nucl	Intensity	MedianIntensity_dna	dna	dna_Intensity
1	nucl_Intensity_MedianIntensity_ki67	nucl	Intensity	MedianIntensity_ki67	ki67	ki67_Intensity
2	nucl_Intensity_MedianIntensity_tubulin	nucl	Intensity	MedianIntensity_tubulin	tubulin	tubulin_Intensity
1	nucl_Intensity_MinIntensityEdge_dna	nucl	Intensity	MinIntensityEdge_dna	dna	dna_Intensity
1	nucl_Intensity_MinIntensityEdge_ki67	nucl	Intensity	MinIntensityEdge_ki67	ki67	ki67_Intensity
2	nucl_Intensity_MinIntensityEdge_tubulin	nucl	Intensity	MinIntensityEdge_tubulin	tubulin	tubulin_Intensity
1	nucl_Intensity_MinIntensity_dna	nucl	Intensity	MinIntensity_dna	dna	dna_Intensity
1	nucl_Intensity_MinIntensity_ki67	nucl	Intensity	MinIntensity_ki67	ki67	ki67_Intensity
2	nucl_Intensity_MinIntensity_tubulin	nucl	Intensity	MinIntensity_tubulin	tubulin	tubulin_Intensity
1	nucl_Intensity_StdIntensityEdge_dna	nucl	Intensity	StdIntensityEdge_dna	dna	dna_Intensity
1	nucl_Intensity_StdIntensityEdge_ki67	nucl	Intensity	StdIntensityEdge_ki67	ki67	ki67_Intensity
2	nucl_Intensity_StdIntensityEdge_tubulin	nucl	Intensity	StdIntensityEdge_tubulin	tubulin	tubulin_Intensity
1	nucl_Intensity_StdIntensity_dna	nucl	Intensity	StdIntensity_dna	dna	dna_Intensity
1	nucl_Intensity_StdIntensity_ki67	nucl	Intensity	StdIntensity_ki67	ki67	ki67_Intensity
2	nucl_Intensity_StdIntensity_tubulin	nucl	Intensity	StdIntensity_tubulin	tubulin	tubulin_Intensity
1	nucl_Intensity_UpperQuartileIntensity_dna	nucl	Intensity	UpperQuartileIntensity_dna	dna	dna_Intensity
1	nucl_Intensity_UpperQuartileIntensity_ki67	nucl	Intensity	UpperQuartileIntensity_ki67	ki67	ki67_Intensity
2	nucl_Intensity_UpperQuartileIntensity_tubulin	nucl	Intensity	UpperQuartileIntensity_tubulin	tubulin	tubulin_Intensity
1	nucl_Texture_AngularSecondMoment_dna_12_00_256	nucl	Texture	AngularSecondMoment_dna_12_00_256	dna	dna_Texture
1	nucl_Texture_AngularSecondMoment_dna_3_00_256	nucl	Texture	AngularSecondMoment_dna_3_00_256	dna	dna_Texture
1	nucl_Texture_AngularSecondMoment_ki67_12_00_256	nucl	Texture	AngularSecondMoment_ki67_12_00_256	ki67	ki67_Texture
1	nucl_Texture_AngularSecondMoment_ki67_3_00_256	nucl	Texture	AngularSecondMoment_ki67_3_00_256	ki67	ki67_Texture
1	nucl_Texture_Contrast_dna_12_00_256	nucl	Texture	Contrast_dna_12_00_256	dna	dna_Texture
1	nucl_Texture_Contrast_dna_3_00_256	nucl	Texture	Contrast_dna_3_00_256	dna	dna_Texture
1	nucl_Texture_Contrast_ki67_12_00_256	nucl	Texture	Contrast_ki67_12_00_256	ki67	ki67_Texture
1	nucl_Texture_Contrast_ki67_3_00_256	nucl	Texture	Contrast_ki67_3_00_256	ki67	ki67_Texture
1	nucl_Texture_Correlation_dna_12_00_256	nucl	Texture	Correlation_dna_12_00_256	dna	dna_Texture
1	nucl_Texture_Correlation_dna_3_00_256	nucl	Texture	Correlation_dna_3_00_256	dna	dna_Texture
1	nucl_Texture_Correlation_ki67_12_00_256	nucl	Texture	Correlation_ki67_12_00_256	ki67	ki67_Texture
1	nucl_Texture_Correlation_ki67_3_00_256	nucl	Texture	Correlation_ki67_3_00_256	ki67	ki67_Texture
1	nucl_Texture_DifferenceEntropy_dna_12_00_256	nucl	Texture	DifferenceEntropy_dna_12_00_256	dna	dna_Texture
1	nucl_Texture_DifferenceEntropy_dna_3_00_256	nucl	Texture	DifferenceEntropy_dna_3_00_256	dna	dna_Texture
1	nucl_Texture_DifferenceEntropy_ki67_12_00_256	nucl	Texture	DifferenceEntropy_ki67_12_00_256	ki67	ki67_Texture
1	nucl_Texture_DifferenceEntropy_ki67_3_00_256	nucl	Texture	DifferenceEntropy_ki67_3_00_256	ki67	ki67_Texture
1	nucl_Texture_DifferenceVariance_dna_12_00_256	nucl	Texture	DifferenceVariance_dna_12_00_256	dna	dna_Texture
1	nucl_Texture_DifferenceVariance_dna_3_00_256	nucl	Texture	DifferenceVariance_dna_3_00_256	dna	dna_Texture
1	nucl_Texture_DifferenceVariance_ki67_12_00_256	nucl	Texture	DifferenceVariance_ki67_12_00_256	ki67	ki67_Texture
1	nucl_Texture_DifferenceVariance_ki67_3_00_256	nucl	Texture	DifferenceVariance_ki67_3_00_256	ki67	ki67_Texture
1	nucl_Texture_Entropy_dna_12_00_256	nucl	Texture	Entropy_dna_12_00_256	dna	dna_Texture
1	nucl_Texture_Entropy_dna_3_00_256	nucl	Texture	Entropy_dna_3_00_256	dna	dna_Texture
1	nucl_Texture_Entropy_ki67_12_00_256	nucl	Texture	Entropy_ki67_12_00_256	ki67	ki67_Texture
1	nucl_Texture_Entropy_ki67_3_00_256	nucl	Texture	Entropy_ki67_3_00_256	ki67	ki67_Texture
1	nucl_Texture_InfoMeas1_dna_12_00_256	nucl	Texture	InfoMeas1_dna_12_00_256	dna	dna_Texture
1	nucl_Texture_InfoMeas1_dna_3_00_256	nucl	Texture	InfoMeas1_dna_3_00_256	dna	dna_Texture
1	nucl_Texture_InfoMeas1_ki67_12_00_256	nucl	Texture	InfoMeas1_ki67_12_00_256	ki67	ki67_Texture
1	nucl_Texture_InfoMeas1_ki67_3_00_256	nucl	Texture	InfoMeas1_ki67_3_00_256	ki67	ki67_Texture
1	nucl_Texture_InfoMeas2_dna_12_00_256	nucl	Texture	InfoMeas2_dna_12_00_256	dna	dna_Texture
1	nucl_Texture_InfoMeas2_dna_3_00_256	nucl	Texture	InfoMeas2_dna_3_00_256	dna	dna_Texture
1	nucl_Texture_InfoMeas2_ki67_12_00_256	nucl	Texture	InfoMeas2_ki67_12_00_256	ki67	ki67_Texture
1	nucl_Texture_InfoMeas2_ki67_3_00_256	nucl	Texture	InfoMeas2_ki67_3_00_256	ki67	ki67_Texture
1	nucl_Texture_InverseDifferenceMoment_dna_12_00_256	nucl	Texture	InverseDifferenceMoment_dna_12_00_256	dna	dna_Texture
1	nucl_Texture_InverseDifferenceMoment_dna_3_00_256	nucl	Texture	InverseDifferenceMoment_dna_3_00_256	dna	dna_Texture
1	nucl_Texture_InverseDifferenceMoment_ki67_12_00_256	nucl	Texture	InverseDifferenceMoment_ki67_12_00_256	ki67	ki67_Texture
1	nucl_Texture_InverseDifferenceMoment_ki67_3_00_256	nucl	Texture	InverseDifferenceMoment_ki67_3_00_256	ki67	ki67_Texture
1	nucl_Texture_SumAverage_dna_12_00_256	nucl	Texture	SumAverage_dna_12_00_256	dna	dna_Texture
1	nucl_Texture_SumAverage_dna_3_00_256	nucl	Texture	SumAverage_dna_3_00_256	dna	dna_Texture
1	nucl_Texture_SumAverage_ki67_12_00_256	nucl	Texture	SumAverage_ki67_12_00_256	ki67	ki67_Texture
1	nucl_Texture_SumAverage_ki67_3_00_256	nucl	Texture	SumAverage_ki67_3_00_256	ki67	ki67_Texture
1	nucl_Texture_SumEntropy_dna_12_00_256	nucl	Texture	SumEntropy_dna_12_00_256	dna	dna_Texture
1	nucl_Texture_SumEntropy_dna_3_00_256	nucl	Texture	SumEntropy_dna_3_00_256	dna	dna_Texture
1	nucl_Texture_SumEntropy_ki67_12_00_256	nucl	Texture	SumEntropy_ki67_12_00_256	ki67	ki67_Texture
1	nucl_Texture_SumEntropy_ki67_3_00_256	nucl	Texture	SumEntropy_ki67_3_00_256	ki67	ki67_Texture
1	nucl_Texture_SumVariance_dna_12_00_256	nucl	Texture	SumVariance_dna_12_00_256	dna	dna_Texture
1	nucl_Texture_SumVariance_dna_3_00_256	nucl	Texture	SumVariance_dna_3_00_256	dna	dna_Texture
1	nucl_Texture_SumVariance_ki67_12_00_256	nucl	Texture	SumVariance_ki67_12_00_256	ki67	ki67_Texture
1	nucl_Texture_SumVariance_ki67_3_00_256	nucl	Texture	SumVariance_ki67_3_00_256	ki67	ki67_Texture
1	nucl_Texture_Variance_dna_12_00_256	nucl	Texture	Variance_dna_12_00_256	dna	dna_Texture
1	nucl_Texture_Variance_dna_3_00_256	nucl	Texture	Variance_dna_3_00_256	dna	dna_Texture
1	nucl_Texture_Variance_ki67_12_00_256	nucl	Texture	Variance_ki67_12_00_256	ki67	ki67_Texture
1	nucl_Texture_Variance_ki67_3_00_256	nucl	Texture	Variance_ki67_3_00_256	ki67	ki67_Texture

## Sheet: Suppl.Tab.2-CP_FeatureSets
Supplementary Table 2: Feature set membership for each experiment. Featuresets are groups of highly correlated features grouped together using complete clustering on the feature-feature correlation matrix. A tree height of 0.3 was chosen to define groups. The feature column indicates the feature, the '_channel_group' columns indicate when the clustering was applied per channel, the columns '_chan…
feature	drug_channel_group	drug_channel_category_group	timecourse_channel_group	timecourse_channel_category_group	crispr_channel_group	crispr_channel_category_group	exhaustion_channel_group	exhaustion_channel_category_group
cell_AreaShape_Area	cell_AreaShape__1	cell_AreaShape_AreaShape__1	cell_AreaShape__1	cell_AreaShape_AreaShape__1	cell_AreaShape__1	cell_AreaShape_AreaShape__1	cell_AreaShape__1	cell_AreaShape_AreaShape__1
cell_AreaShape_CentralMoment_0_0	cell_AreaShape__1	cell_AreaShape_AreaShape__1	cell_AreaShape__1	cell_AreaShape_AreaShape__1	cell_AreaShape__1	cell_AreaShape_AreaShape__1	cell_AreaShape__1	cell_AreaShape_AreaShape__1
cell_AreaShape_CentralMoment_0_1	cell_AreaShape__2	cell_AreaShape_AreaShape__2	cell_AreaShape__2	cell_AreaShape_AreaShape__2	cell_AreaShape__2	cell_AreaShape_AreaShape__2	cell_AreaShape__2	cell_AreaShape_AreaShape__2
cell_AreaShape_CentralMoment_0_2	cell_AreaShape__3	cell_AreaShape_AreaShape__3	cell_AreaShape__1	cell_AreaShape_AreaShape__1	cell_AreaShape__3	cell_AreaShape_AreaShape__3	cell_AreaShape__3	cell_AreaShape_AreaShape__3
cell_AreaShape_CentralMoment_0_3	cell_AreaShape__4	cell_AreaShape_AreaShape__4	cell_AreaShape__3	cell_AreaShape_AreaShape__3	cell_AreaShape__4	cell_AreaShape_AreaShape__4	cell_AreaShape__4	cell_AreaShape_AreaShape__4
cell_AreaShape_CentralMoment_1_0	cell_AreaShape__5	cell_AreaShape_AreaShape__5	cell_AreaShape__4	cell_AreaShape_AreaShape__4	cell_AreaShape__5	cell_AreaShape_AreaShape__5	cell_AreaShape__5	cell_AreaShape_AreaShape__5
cell_AreaShape_CentralMoment_1_1	cell_AreaShape__6	cell_AreaShape_AreaShape__6	cell_AreaShape__5	cell_AreaShape_AreaShape__5	cell_AreaShape__6	cell_AreaShape_AreaShape__6	cell_AreaShape__6	cell_AreaShape_AreaShape__6
cell_AreaShape_CentralMoment_1_2	cell_AreaShape__7	cell_AreaShape_AreaShape__7	cell_AreaShape__6	cell_AreaShape_AreaShape__6	cell_AreaShape__7	cell_AreaShape_AreaShape__7	cell_AreaShape__7	cell_AreaShape_AreaShape__7
cell_AreaShape_CentralMoment_1_3	cell_AreaShape__6	cell_AreaShape_AreaShape__6	cell_AreaShape__5	cell_AreaShape_AreaShape__5	cell_AreaShape__6	cell_AreaShape_AreaShape__6	cell_AreaShape__6	cell_AreaShape_AreaShape__6
cell_AreaShape_CentralMoment_2_0	cell_AreaShape__1	cell_AreaShape_AreaShape__1	cell_AreaShape__7	cell_AreaShape_AreaShape__7	cell_AreaShape__1	cell_AreaShape_AreaShape__1	cell_AreaShape__1	cell_AreaShape_AreaShape__1
cell_AreaShape_CentralMoment_2_1	cell_AreaShape__8	cell_AreaShape_AreaShape__8	cell_AreaShape__8	cell_AreaShape_AreaShape__8	cell_AreaShape__8	cell_AreaShape_AreaShape__8	cell_AreaShape__8	cell_AreaShape_AreaShape__8
cell_AreaShape_CentralMoment_2_2	cell_AreaShape__1	cell_AreaShape_AreaShape__1	cell_AreaShape__1	cell_AreaShape_AreaShape__1	cell_AreaShape__1	cell_AreaShape_AreaShape__1	cell_AreaShape__1	cell_AreaShape_AreaShape__1
cell_AreaShape_CentralMoment_2_3	cell_AreaShape__9	cell_AreaShape_AreaShape__9	cell_AreaShape__8	cell_AreaShape_AreaShape__8	cell_AreaShape__9	cell_AreaShape_AreaShape__9	cell_AreaShape__9	cell_AreaShape_AreaShape__9
cell_AreaShape_Compactness	cell_AreaShape__10	cell_AreaShape_AreaShape__10	cell_AreaShape__9	cell_AreaShape_AreaShape__9	cell_AreaShape__10	cell_AreaShape_AreaShape__10	cell_AreaShape__10	cell_AreaShape_AreaShape__10
cell_AreaShape_ConvexArea	cell_AreaShape__1	cell_AreaShape_AreaShape__1	cell_AreaShape__1	cell_AreaShape_AreaShape__1	cell_AreaShape__1	cell_AreaShape_AreaShape__1	cell_AreaShape__1	cell_AreaShape_AreaShape__1
cell_AreaShape_Eccentricity	cell_AreaShape__11	cell_AreaShape_AreaShape__11	cell_AreaShape__10	cell_AreaShape_AreaShape__10	cell_AreaShape__11	cell_AreaShape_AreaShape__11	cell_AreaShape__11	cell_AreaShape_AreaShape__11
cell_AreaShape_EquivalentDiameter	cell_AreaShape__1	cell_AreaShape_AreaShape__1	cell_AreaShape__1	cell_AreaShape_AreaShape__1	cell_AreaShape__1	cell_AreaShape_AreaShape__1	cell_AreaShape__1	cell_AreaShape_AreaShape__1
cell_AreaShape_EulerNumber	cell_AreaShape__12	cell_AreaShape_AreaShape__12	cell_AreaShape__11	cell_AreaShape_AreaShape__11	cell_AreaShape__12	cell_AreaShape_AreaShape__12	cell_AreaShape__12	cell_AreaShape_AreaShape__12
cell_AreaShape_Extent	cell_AreaShape__13	cell_AreaShape_AreaShape__13	cell_AreaShape__12	cell_AreaShape_AreaShape__12	cell_AreaShape__13	cell_AreaShape_AreaShape__13	cell_AreaShape__13	cell_AreaShape_AreaShape__13
cell_AreaShape_FormFactor	cell_AreaShape__13	cell_AreaShape_AreaShape__13	cell_AreaShape__12	cell_AreaShape_AreaShape__12	cell_AreaShape__13	cell_AreaShape_AreaShape__13	cell_AreaShape__13	cell_AreaShape_AreaShape__13
cell_AreaShape_HuMoment_0	cell_AreaShape__11	cell_AreaShape_AreaShape__11	cell_AreaShape__9	cell_AreaShape_AreaShape__9	cell_AreaShape__10	cell_AreaShape_AreaShape__10	cell_AreaShape__10	cell_AreaShape_AreaShape__10
cell_AreaShape_HuMoment_1	cell_AreaShape__11	cell_AreaShape_AreaShape__11	cell_AreaShape__10	cell_AreaShape_AreaShape__10	cell_AreaShape__11	cell_AreaShape_AreaShape__11	cell_AreaShape__11	cell_AreaShape_AreaShape__11
cell_AreaShape_HuMoment_2	cell_AreaShape__14	cell_AreaShape_AreaShape__14	cell_AreaShape__13	cell_AreaShape_AreaShape__13	cell_AreaShape__10	cell_AreaShape_AreaShape__10	cell_AreaShape__14	cell_AreaShape_AreaShape__14
cell_AreaShape_HuMoment_3	cell_AreaShape__14	cell_AreaShape_AreaShape__14	cell_AreaShape__13	cell_AreaShape_AreaShape__13	cell_AreaShape__10	cell_AreaShape_AreaShape__10	cell_AreaShape__10	cell_AreaShape_AreaShape__10
cell_AreaShape_HuMoment_4	cell_AreaShape__15	cell_AreaShape_AreaShape__15	cell_AreaShape__14	cell_AreaShape_AreaShape__14	cell_AreaShape__14	cell_AreaShape_AreaShape__14	cell_AreaShape__15	cell_AreaShape_AreaShape__15
cell_AreaShape_HuMoment_5	cell_AreaShape__15	cell_AreaShape_AreaShape__15	cell_AreaShape__14	cell_AreaShape_AreaShape__14	cell_AreaShape__14	cell_AreaShape_AreaShape__14	cell_AreaShape__15	cell_AreaShape_AreaShape__15
cell_AreaShape_HuMoment_6	cell_AreaShape__16	cell_AreaShape_AreaShape__16	cell_AreaShape__15	cell_AreaShape_AreaShape__15	cell_AreaShape__15	cell_AreaShape_AreaShape__15	cell_AreaShape__16	cell_AreaShape_AreaShape__16
cell_AreaShape_InertiaTensorEigenvalues_0	cell_AreaShape__1	cell_AreaShape_AreaShape__1	cell_AreaShape__1	cell_AreaShape_AreaShape__1	cell_AreaShape__1	cell_AreaShape_AreaShape__1	cell_AreaShape__3	cell_AreaShape_AreaShape__3
cell_AreaShape_InertiaTensorEigenvalues_1	cell_AreaShape__3	cell_AreaShape_AreaShape__3	cell_AreaShape__7	cell_AreaShape_AreaShape__7	cell_AreaShape__16	cell_AreaShape_AreaShape__16	cell_AreaShape__1	cell_AreaShape_AreaShape__1
cell_AreaShape_InertiaTensor_0_0	cell_AreaShape__3	cell_AreaShape_AreaShape__3	cell_AreaShape__1	cell_AreaShape_AreaShape__1	cell_AreaShape__3	cell_AreaShape_AreaShape__3	cell_AreaShape__3	cell_AreaShape_AreaShape__3
cell_AreaShape_InertiaTensor_0_1	cell_AreaShape__17	cell_AreaShape_AreaShape__17	cell_AreaShape__16	cell_AreaShape_AreaShape__16	cell_AreaShape__17	cell_AreaShape_AreaShape__17	cell_AreaShape__17	cell_AreaShape_AreaShape__17
cell_AreaShape_InertiaTensor_1_0	cell_AreaShape__17	cell_AreaShape_AreaShape__17	cell_AreaShape__16	cell_AreaShape_AreaShape__16	cell_AreaShape__17	cell_AreaShape_AreaShape__17	cell_AreaShape__17	cell_AreaShape_AreaShape__17
cell_AreaShape_InertiaTensor_1_1	cell_AreaShape__1	cell_AreaShape_AreaShape__1	cell_AreaShape__7	cell_AreaShape_AreaShape__7	cell_AreaShape__1	cell_AreaShape_AreaShape__1	cell_AreaShape__1	cell_AreaShape_AreaShape__1
cell_AreaShape_MajorAxisLength	cell_AreaShape__1	cell_AreaShape_AreaShape__1	cell_AreaShape__1	cell_AreaShape_AreaShape__1	cell_AreaShape__1	cell_AreaShape_AreaShape__1	cell_AreaShape__3	cell_AreaShape_AreaShape__3
cell_AreaShape_MaxFeretDiameter	cell_AreaShape__1	cell_AreaShape_AreaShape__1	cell_AreaShape__1	cell_AreaShape_AreaShape__1	cell_AreaShape__1	cell_AreaShape_AreaShape__1	cell_AreaShape__3	cell_AreaShape_AreaShape__3
cell_AreaShape_MaximumRadius	cell_AreaShape__3	cell_AreaShape_AreaShape__3	cell_AreaShape__7	cell_AreaShape_AreaShape__7	cell_AreaShape__16	cell_AreaShape_AreaShape__16	cell_AreaShape__1	cell_AreaShape_AreaShape__1
cell_AreaShape_MeanRadius	cell_AreaShape__3	cell_AreaShape_AreaShape__3	cell_AreaShape__7	cell_AreaShape_AreaShape__7	cell_AreaShape__16	cell_AreaShape_AreaShape__16	cell_AreaShape__1	cell_AreaShape_AreaShape__1
cell_AreaShape_MedianRadius	cell_AreaShape__3	cell_AreaShape_AreaShape__3	cell_AreaShape__7	cell_AreaShape_AreaShape__7	cell_AreaShape__16	cell_AreaShape_AreaShape__16	cell_AreaShape__1	cell_AreaShape_AreaShape__1
cell_AreaShape_MinFeretDiameter	cell_AreaShape__3	cell_AreaShape_AreaShape__3	cell_AreaShape__7	cell_AreaShape_AreaShape__7	cell_AreaShape__16	cell_AreaShape_AreaShape__16	cell_AreaShape__1	cell_AreaShape_AreaShape__1
cell_AreaShape_MinorAxisLength	cell_AreaShape__3	cell_AreaShape_AreaShape__3	cell_AreaShape__7	cell_AreaShape_AreaShape__7	cell_AreaShape__16	cell_AreaShape_AreaShape__16	cell_AreaShape__1	cell_AreaShape_AreaShape__1
cell_AreaShape_NormalizedMoment_0_2	cell_AreaShape__18	cell_AreaShape_AreaShape__18	cell_AreaShape__17	cell_AreaShape_AreaShape__17	cell_AreaShape__18	cell_AreaShape_AreaShape__18	cell_AreaShape__18	cell_AreaShape_AreaShape__18
cell_AreaShape_NormalizedMoment_0_3	cell_AreaShape__19	cell_AreaShape_AreaShape__19	cell_AreaShape__18	cell_AreaShape_AreaShape__18	cell_AreaShape__19	cell_AreaShape_AreaShape__19	cell_AreaShape__19	cell_AreaShape_AreaShape__19
cell_AreaShape_NormalizedMoment_1_1	cell_AreaShape__20	cell_AreaShape_AreaShape__20	cell_AreaShape__19	cell_AreaShape_AreaShape__19	cell_AreaShape__20	cell_AreaShape_AreaShape__20	cell_AreaShape__20	cell_AreaShape_AreaShape__20
cell_AreaShape_NormalizedMoment_1_2	cell_AreaShape__21	cell_AreaShape_AreaShape__21	cell_AreaShape__20	cell_AreaShape_AreaShape__20	cell_AreaShape__21	cell_AreaShape_AreaShape__21	cell_AreaShape__21	cell_AreaShape_AreaShape__21
cell_AreaShape_NormalizedMoment_1_3	cell_AreaShape__22	cell_AreaShape_AreaShape__22	cell_AreaShape__19	cell_AreaShape_AreaShape__19	cell_AreaShape__20	cell_AreaShape_AreaShape__20	cell_AreaShape__20	cell_AreaShape_AreaShape__20
cell_AreaShape_NormalizedMoment_2_0	cell_AreaShape__23	cell_AreaShape_AreaShape__23	cell_AreaShape__21	cell_AreaShape_AreaShape__21	cell_AreaShape__22	cell_AreaShape_AreaShape__22	cell_AreaShape__22	cell_AreaShape_AreaShape__22
cell_AreaShape_NormalizedMoment_2_1	cell_AreaShape__24	cell_AreaShape_AreaShape__24	cell_AreaShape__22	cell_AreaShape_AreaShape__22	cell_AreaShape__23	cell_AreaShape_AreaShape__23	cell_AreaShape__23	cell_AreaShape_AreaShape__23
cell_AreaShape_NormalizedMoment_2_2	cell_AreaShape__25	cell_AreaShape_AreaShape__25	cell_AreaShape__23	cell_AreaShape_AreaShape__23	cell_AreaShape__24	cell_AreaShape_AreaShape__24	cell_AreaShape__24	cell_AreaShape_AreaShape__24
cell_AreaShape_NormalizedMoment_2_3	cell_AreaShape__26	cell_AreaShape_AreaShape__26	cell_AreaShape__24	cell_AreaShape_AreaShape__24	cell_AreaShape__25	cell_AreaShape_AreaShape__25	cell_AreaShape__23	cell_AreaShape_AreaShape__23
cell_AreaShape_NormalizedMoment_3_0	cell_AreaShape__27	cell_AreaShape_AreaShape__27	cell_AreaShape__25	cell_AreaShape_AreaShape__25	cell_AreaShape__26	cell_AreaShape_AreaShape__26	cell_AreaShape__25	cell_AreaShape_AreaShape__25
cell_AreaShape_NormalizedMoment_3_1	cell_AreaShape__28	cell_AreaShape_AreaShape__28	cell_AreaShape__19	cell_AreaShape_AreaShape__19	cell_AreaShape__20	cell_AreaShape_AreaShape__20	cell_AreaShape__26	cell_AreaShape_AreaShape__26
cell_AreaShape_NormalizedMoment_3_2	cell_AreaShape__29	cell_AreaShape_AreaShape__29	cell_AreaShape__26	cell_AreaShape_AreaShape__26	cell_AreaShape__27	cell_AreaShape_AreaShape__27	cell_AreaShape__27	cell_AreaShape_AreaShape__27
cell_AreaShape_NormalizedMoment_3_3	cell_AreaShape__30	cell_AreaShape_AreaShape__30	cell_AreaShape__19	cell_AreaShape_AreaShape__19	cell_AreaShape__27	cell_AreaShape_AreaShape__27	cell_AreaShape__26	cell_AreaShape_AreaShape__26
cell_AreaShape_Orientation	cell_AreaShape__31	cell_AreaShape_AreaShape__31	cell_AreaShape__27	cell_AreaShape_AreaShape__27	cell_AreaShape__28	cell_AreaShape_AreaShape__28	cell_AreaShape__28	cell_AreaShape_AreaShape__28
cell_AreaShape_Perimeter	cell_AreaShape__1	cell_AreaShape_AreaShape__1	cell_AreaShape__1	cell_AreaShape_AreaShape__1	cell_AreaShape__1	cell_AreaShape_AreaShape__1	cell_AreaShape__3	cell_AreaShape_AreaShape__3
cell_AreaShape_Solidity	cell_AreaShape__13	cell_AreaShape_AreaShape__13	cell_AreaShape__12	cell_AreaShape_AreaShape__12	cell_AreaShape__13	cell_AreaShape_AreaShape__13	cell_AreaShape__13	cell_AreaShape_AreaShape__13
cell_AreaShape_SpatialMoment_0_0	cell_AreaShape__1	cell_AreaShape_AreaShape__1	cell_AreaShape__1	cell_AreaShape_AreaShape__1	cell_AreaShape__1	cell_AreaShape_AreaShape__1	cell_AreaShape__1	cell_AreaShape_AreaShape__1
cell_AreaShape_SpatialMoment_0_1	cell_AreaShape__3	cell_AreaShape_AreaShape__3	cell_AreaShape__1	cell_AreaShape_AreaShape__1	cell_AreaShape__3	cell_AreaShape_AreaShape__3	cell_AreaShape__3	cell_AreaShape_AreaShape__3
cell_AreaShape_SpatialMoment_0_2	cell_AreaShape__3	cell_AreaShape_AreaShape__3	cell_AreaShape__1	cell_AreaShape_AreaShape__1	cell_AreaShape__3	cell_AreaShape_AreaShape__3	cell_AreaShape__3	cell_AreaShape_AreaShape__3
cell_AreaShape_SpatialMoment_0_3	cell_AreaShape__3	cell_AreaShape_AreaShape__3	cell_AreaShape__1	cell_AreaShape_AreaShape__1	cell_AreaShape__3	cell_AreaShape_AreaShape__3	cell_AreaShape__3	cell_AreaShape_AreaShape__3
cell_AreaShape_SpatialMoment_1_0	cell_AreaShape__1	cell_AreaShape_AreaShape__1	cell_AreaShape__7	cell_AreaShape_AreaShape__7	cell_AreaShape__1	cell_AreaShape_AreaShape__1	cell_AreaShape__1	cell_AreaShape_AreaShape__1
cell_AreaShape_SpatialMoment_1_1	cell_AreaShape__1	cell_AreaShape_AreaShape__1	cell_AreaShape__1	cell_AreaShape_AreaShape__1	cell_AreaShape__1	cell_AreaShape_AreaShape__1	cell_AreaShape__3	cell_AreaShape_AreaShape__3
cell_AreaShape_SpatialMoment_1_2	cell_AreaShape__3	cell_AreaShape_AreaShape__3	cell_AreaShape__1	cell_AreaShape_AreaShape__1	cell_AreaShape__3	cell_AreaShape_AreaShape__3	cell_AreaShape__3	cell_AreaShape_AreaShape__3
cell_AreaShape_SpatialMoment_1_3	cell_AreaShape__3	cell_AreaShape_AreaShape__3	cell_AreaShape__1	cell_AreaShape_AreaShape__1	cell_AreaShape__3	cell_AreaShape_AreaShape__3	cell_AreaShape__3	cell_AreaShape_AreaShape__3
cell_AreaShape_SpatialMoment_2_0	cell_AreaShape__1	cell_AreaShape_AreaShape__1	cell_AreaShape__7	cell_AreaShape_AreaShape__7	cell_AreaShape__1	cell_AreaShape_AreaShape__1	cell_AreaShape__1	cell_AreaShape_AreaShape__1
cell_AreaShape_SpatialMoment_2_1	cell_AreaShape__1	cell_AreaShape_AreaShape__1	cell_AreaShape__1	cell_AreaShape_AreaShape__1	cell_AreaShape__1	cell_AreaShape_AreaShape__1	cell_AreaShape__3	cell_AreaShape_AreaShape__3
cell_AreaShape_SpatialMoment_2_2	cell_AreaShape__1	cell_AreaShape_AreaShape__1	cell_AreaShape__1	cell_AreaShape_AreaShape__1	cell_AreaShape__1	cell_AreaShape_AreaShape__1	cell_AreaShape__3	cell_AreaShape_AreaShape__3
cell_AreaShape_SpatialMoment_2_3	cell_AreaShape__3	cell_AreaShape_AreaShape__3	cell_AreaShape__1	cell_AreaShape_AreaShape__1	cell_AreaShape__3	cell_AreaShape_AreaShape__3	cell_AreaShape__3	cell_AreaShape_AreaShape__3
cell_AreaShape_Zernike_0_0	cell_AreaShape__13	cell_AreaShape_AreaShape__13	cell_AreaShape__28	cell_AreaShape_AreaShape__28	cell_AreaShape__13	cell_AreaShape_AreaShape__13	cell_AreaShape__29	cell_AreaShape_AreaShape__29
cell_AreaShape_Zernike_1_1	cell_AreaShape__32	cell_AreaShape_AreaShape__32	cell_AreaShape__29	cell_AreaShape_AreaShape__29	cell_AreaShape__29	cell_AreaShape_AreaShape__29	cell_AreaShape__30	cell_AreaShape_AreaShape__30
cell_AreaShape_Zernike_2_0	cell_AreaShape__33	cell_AreaShape_AreaShape__33	cell_AreaShape__30	cell_AreaShape_AreaShape__30	cell_AreaShape__30	cell_AreaShape_AreaShape__30	cell_AreaShape__31	cell_AreaShape_AreaShape__31
cell_AreaShape_Zernike_2_2	cell_AreaShape__34	cell_AreaShape_AreaShape__34	cell_AreaShape__10	cell_AreaShape_AreaShape__10	cell_AreaShape__11	cell_AreaShape_AreaShape__11	cell_AreaShape__11	cell_AreaShape_AreaShape__11
cell_AreaShape_Zernike_3_1	cell_AreaShape__35	cell_AreaShape_AreaShape__35	cell_AreaShape__31	cell_AreaShape_AreaShape__31	cell_AreaShape__31	cell_AreaShape_AreaShape__31	cell_AreaShape__32	cell_AreaShape_AreaShape__32
cell_AreaShape_Zernike_3_3	cell_AreaShape__36	cell_AreaShape_AreaShape__36	cell_AreaShape__32	cell_AreaShape_AreaShape__32	cell_AreaShape__32	cell_AreaShape_AreaShape__32	cell_AreaShape__33	cell_AreaShape_AreaShape__33
cell_AreaShape_Zernike_4_0	cell_AreaShape__37	cell_AreaShape_AreaShape__37	cell_AreaShape__28	cell_AreaShape_AreaShape__28	cell_AreaShape__33	cell_AreaShape_AreaShape__33	cell_AreaShape__29	cell_AreaShape_AreaShape__29
cell_AreaShape_Zernike_4_2	cell_AreaShape__38	cell_AreaShape_AreaShape__38	cell_AreaShape__33	cell_AreaShape_AreaShape__33	cell_AreaShape__34	cell_AreaShape_AreaShape__34	cell_AreaShape__34	cell_AreaShape_AreaShape__34
cell_AreaShape_Zernike_4_4	cell_AreaShape__39	cell_AreaShape_AreaShape__39	cell_AreaShape__34	cell_AreaShape_AreaShape__34	cell_AreaShape__35	cell_AreaShape_AreaShape__35	cell_AreaShape__35	cell_AreaShape_AreaShape__35
cell_AreaShape_Zernike_5_1	cell_AreaShape__40	cell_AreaShape_AreaShape__40	cell_AreaShape__29	cell_AreaShape_AreaShape__29	cell_AreaShape__29	cell_AreaShape_AreaShape__29	cell_AreaShape__36	cell_AreaShape_AreaShape__36
cell_AreaShape_Zernike_5_3	cell_AreaShape__41	cell_AreaShape_AreaShape__41	cell_AreaShape__35	cell_AreaShape_AreaShape__35	cell_AreaShape__36	cell_AreaShape_AreaShape__36	cell_AreaShape__37	cell_AreaShape_AreaShape__37
cell_AreaShape_Zernike_5_5	cell_AreaShape__42	cell_AreaShape_AreaShape__42	cell_AreaShape__36	cell_AreaShape_AreaShape__36	cell_AreaShape__37	cell_AreaShape_AreaShape__37	cell_AreaShape__38	cell_AreaShape_AreaShape__38
cell_AreaShape_Zernike_6_0	cell_AreaShape__43	cell_AreaShape_AreaShape__43	cell_AreaShape__37	cell_AreaShape_AreaShape__37	cell_AreaShape__38	cell_AreaShape_AreaShape__38	cell_AreaShape__39	cell_AreaShape_AreaShape__39
cell_AreaShape_Zernike_6_2	cell_AreaShape__44	cell_AreaShape_AreaShape__44	cell_AreaShape__38	cell_AreaShape_AreaShape__38	cell_AreaShape__39	cell_AreaShape_AreaShape__39	cell_AreaShape__40	cell_AreaShape_AreaShape__40
cell_AreaShape_Zernike_6_4	cell_AreaShape__45	cell_AreaShape_AreaShape__45	cell_AreaShape__39	cell_AreaShape_AreaShape__39	cell_AreaShape__40	cell_AreaShape_AreaShape__40	cell_AreaShape__41	cell_AreaShape_AreaShape__41
cell_AreaShape_Zernike_6_6	cell_AreaShape__46	cell_AreaShape_AreaShape__46	cell_AreaShape__40	cell_AreaShape_AreaShape__40	cell_AreaShape__41	cell_AreaShape_AreaShape__41	cell_AreaShape__42	cell_AreaShape_AreaShape__42
cell_AreaShape_Zernike_7_1	cell_AreaShape__47	cell_AreaShape_AreaShape__47	cell_AreaShape__41	cell_AreaShape_AreaShape__41	cell_AreaShape__42	cell_AreaShape_AreaShape__42	cell_AreaShape__43	cell_AreaShape_AreaShape__43
cell_AreaShape_Zernike_7_3	cell_AreaShape__48	cell_AreaShape_AreaShape__48	cell_AreaShape__42	cell_AreaShape_AreaShape__42	cell_AreaShape__43	cell_AreaShape_AreaShape__43	cell_AreaShape__44	cell_AreaShape_AreaShape__44
cell_AreaShape_Zernike_7_5	cell_AreaShape__49	cell_AreaShape_AreaShape__49	cell_AreaShape__43	cell_AreaShape_AreaShape__43	cell_AreaShape__44	cell_AreaShape_AreaShape__44	cell_AreaShape__45	cell_AreaShape_AreaShape__45
cell_AreaShape_Zernike_7_7	cell_AreaShape__50	cell_AreaShape_AreaShape__50	cell_AreaShape__44	cell_AreaShape_AreaShape__44	cell_AreaShape__45	cell_AreaShape_AreaShape__45	cell_AreaShape__46	cell_AreaShape_AreaShape__46
cell_AreaShape_Zernike_8_0	cell_AreaShape__51	cell_AreaShape_AreaShape__51	cell_AreaShape__45	cell_AreaShape_AreaShape__45	cell_AreaShape__46	cell_AreaShape_AreaShape__46	cell_AreaShape__47	cell_AreaShape_AreaShape__47
cell_AreaShape_Zernike_8_2	cell_AreaShape__52	cell_AreaShape_AreaShape__52	cell_AreaShape__46	cell_AreaShape_AreaShape__46	cell_AreaShape__47	cell_AreaShape_AreaShape__47	cell_AreaShape__48	cell_AreaShape_AreaShape__48
cell_AreaShape_Zernike_8_4	cell_AreaShape__53	cell_AreaShape_AreaShape__53	cell_AreaShape__47	cell_AreaShape_AreaShape__47	cell_AreaShape__48	cell_AreaShape_AreaShape__48	cell_AreaShape__49	cell_AreaShape_AreaShape__49
cell_AreaShape_Zernike_8_6	cell_AreaShape__54	cell_AreaShape_AreaShape__54	cell_AreaShape__48	cell_AreaShape_AreaShape__48	cell_AreaShape__49	cell_AreaShape_AreaShape__49	cell_AreaShape__50	cell_AreaShape_AreaShape__50
cell_AreaShape_Zernike_8_8	cell_AreaShape__55	cell_AreaShape_AreaShape__55	cell_AreaShape__49	cell_AreaShape_AreaShape__49	cell_AreaShape__50	cell_AreaShape_AreaShape__50	cell_AreaShape__51	cell_AreaShape_AreaShape__51
cell_AreaShape_Zernike_9_1	cell_AreaShape__56	cell_AreaShape_AreaShape__56	cell_AreaShape__50	cell_AreaShape_AreaShape__50	cell_AreaShape__51	cell_AreaShape_AreaShape__51	cell_AreaShape__52	cell_AreaShape_AreaShape__52
cell_AreaShape_Zernike_9_3	cell_AreaShape__57	cell_AreaShape_AreaShape__57	cell_AreaShape__51	cell_AreaShape_AreaShape__51	cell_AreaShape__52	cell_AreaShape_AreaShape__52	cell_AreaShape__53	cell_AreaShape_AreaShape__53
cell_AreaShape_Zernike_9_5	cell_AreaShape__58	cell_AreaShape_AreaShape__58	cell_AreaShape__52	cell_AreaShape_AreaShape__52	cell_AreaShape__53	cell_AreaShape_AreaShape__53	cell_AreaShape__54	cell_AreaShape_AreaShape__54
cell_AreaShape_Zernike_9_7	cell_AreaShape__59	cell_AreaShape_AreaShape__59	cell_AreaShape__53	cell_AreaShape_AreaShape__53	cell_AreaShape__54	cell_AreaShape_AreaShape__54	cell_AreaShape__55	cell_AreaShape_AreaShape__55
cell_AreaShape_Zernike_9_9	cell_AreaShape__60	cell_AreaShape_AreaShape__60	cell_AreaShape__54	cell_AreaShape_AreaShape__54	cell_AreaShape__55	cell_AreaShape_AreaShape__55	cell_AreaShape__56	cell_AreaShape_AreaShape__56
cell_Children_ki67_Count	ki67__1	ki67_organelle__1	ki67__1	ki67_AreaShape__1	ki67__1	ki67_AreaShape__1	ki67__1	ki67_AreaShape__1
cell_Children_mito_Count	mito__1	mito_organelle__1	mito__1	mito_AreaShape__1	mito__1	mito_AreaShape__1	mito__1	mito_AreaShape__1
cell_Granularity_10_ER	ER__1	ER_Granularity__1	ER__1	ER_Granularity__1	ER__1	ER_Granularity__1	ER__1	ER_Granularity__1
cell_Granularity_10_cd25	cd25__1	cd25_Granularity__1	cd25__1	cd25_Granularity__1	cd25__1	cd25_Granularity__1	cd25__1	cd25_Granularity__1
cell_Granularity_10_mito	mito__2	mito_Granularity__1	mito__2	mito_Granularity__1	mito__2	mito_Granularity__1	mito__2	mito_Granularity__1
cell_Granularity_10_tubulin	tubulin__1	tubulin_Granularity__1
cell_Granularity_11_ER	ER__2	ER_Granularity__2	ER__2	ER_Granularity__2	ER__2	ER_Granularity__2	ER__2	ER_Granularity__2
cell_Granularity_11_cd25	cd25__2	cd25_Granularity__2	cd25__2	cd25_Granularity__2	cd25__2	cd25_Granularity__2	cd25__2	cd25_Granularity__2
cell_Granularity_11_mito	mito__3	mito_Granularity__2	mito__3	mito_Granularity__2	mito__3	mito_Granularity__2	mito__3	mito_Granularity__2
cell_Granularity_11_tubulin	tubulin__2	tubulin_Granularity__2
cell_Granularity_12_ER	ER__3	ER_Granularity__3	ER__2	ER_Granularity__2	ER__2	ER_Granularity__2	ER__3	ER_Granularity__3
cell_Granularity_12_cd25	cd25__3	cd25_Granularity__3	cd25__3	cd25_Granularity__3	cd25__3	cd25_Granularity__3	cd25__3	cd25_Granularity__3
cell_Granularity_12_mito	mito__4	mito_Granularity__3	mito__4	mito_Granularity__3	mito__4	mito_Granularity__3	mito__4	mito_Granularity__3
cell_Granularity_12_tubulin	tubulin__3	tubulin_Granularity__3
cell_Granularity_1_ER	ER__4	ER_Granularity__4	ER__3	ER_Granularity__3	ER__3	ER_Granularity__3	ER__4	ER_Granularity__4
cell_Granularity_1_cd25	cd25__4	cd25_Granularity__4	cd25__4	cd25_Granularity__4	cd25__4	cd25_Granularity__4	cd25__4	cd25_Granularity__4
cell_Granularity_1_mito	mito__5	mito_Granularity__4	mito__5	mito_Granularity__4	mito__5	mito_Granularity__4	mito__5	mito_Granularity__4
cell_Granularity_1_tubulin	tubulin__4	tubulin_Granularity__4
cell_Granularity_2_ER	ER__5	ER_Granularity__5	ER__4	ER_Granularity__4	ER__4	ER_Granularity__4	ER__5	ER_Granularity__5
cell_Granularity_2_cd25	cd25__5	cd25_Granularity__5	cd25__5	cd25_Granularity__5	cd25__5	cd25_Granularity__5	cd25__5	cd25_Granularity__5
cell_Granularity_2_mito	mito__6	mito_Granularity__5	mito__6	mito_Granularity__5	mito__6	mito_Granularity__5	mito__6	mito_Granularity__5
cell_Granularity_2_tubulin	tubulin__5	tubulin_Granularity__5
cell_Granularity_3_ER	ER__6	ER_Granularity__6	ER__5	ER_Granularity__5	ER__5	ER_Granularity__5	ER__6	ER_Granularity__6
cell_Granularity_3_cd25	cd25__6	cd25_Granularity__6	cd25__6	cd25_Granularity__6	cd25__6	cd25_Granularity__6	cd25__6	cd25_Granularity__6
cell_Granularity_3_mito	mito__7	mito_Granularity__6	mito__7	mito_Granularity__6	mito__7	mito_Granularity__6	mito__7	mito_Granularity__6
cell_Granularity_3_tubulin	tubulin__6	tubulin_Granularity__6
cell_Granularity_4_ER	ER__7	ER_Granularity__7	ER__6	ER_Granularity__6	ER__6	ER_Granularity__6	ER__7	ER_Granularity__7
cell_Granularity_4_cd25	cd25__7	cd25_Granularity__7	cd25__7	cd25_Granularity__7	cd25__7	cd25_Granularity__7	cd25__7	cd25_Granularity__7
cell_Granularity_4_mito	mito__8	mito_Granularity__7	mito__8	mito_Granularity__7	mito__8	mito_Granularity__7	mito__8	mito_Granularity__7
cell_Granularity_4_tubulin	tubulin__7	tubulin_Granularity__7
cell_Granularity_5_ER	ER__8	ER_Granularity__8	ER__7	ER_Granularity__7	ER__7	ER_Granularity__7	ER__8	ER_Granularity__8
cell_Granularity_5_cd25	cd25__8	cd25_Granularity__8	cd25__8	cd25_Granularity__8	cd25__8	cd25_Granularity__8	cd25__8	cd25_Granularity__8
cell_Granularity_5_mito	mito__9	mito_Granularity__8	mito__9	mito_Granularity__8	mito__9	mito_Granularity__8	mito__9	mito_Granularity__8
cell_Granularity_5_tubulin	tubulin__8	tubulin_Granularity__8
cell_Granularity_6_ER	ER__9	ER_Granularity__9	ER__8	ER_Granularity__8	ER__8	ER_Granularity__8	ER__9	ER_Granularity__9
cell_Granularity_6_cd25	cd25__9	cd25_Granularity__9	cd25__9	cd25_Granularity__9	cd25__9	cd25_Granularity__9	cd25__9	cd25_Granularity__9
cell_Granularity_6_mito	mito__10	mito_Granularity__9	mito__10	mito_Granularity__9	mito__10	mito_Granularity__9	mito__10	mito_Granularity__9
cell_Granularity_6_tubulin	tubulin__9	tubulin_Granularity__9
cell_Granularity_7_ER	ER__10	ER_Granularity__10	ER__9	ER_Granularity__9	ER__9	ER_Granularity__9	ER__10	ER_Granularity__10
cell_Granularity_7_cd25	cd25__10	cd25_Granularity__10	cd25__10	cd25_Granularity__10	cd25__10	cd25_Granularity__10	cd25__10	cd25_Granularity__10
cell_Granularity_7_mito	mito__11	mito_Granularity__10	mito__11	mito_Granularity__10	mito__11	mito_Granularity__10	mito__11	mito_Granularity__10
cell_Granularity_7_tubulin	tubulin__10	tubulin_Granularity__10
cell_Granularity_8_ER	ER__11	ER_Granularity__11	ER__10	ER_Granularity__10	ER__10	ER_Granularity__10	ER__11	ER_Granularity__11
cell_Granularity_8_cd25	cd25__11	cd25_Granularity__11	cd25__11	cd25_Granularity__11	cd25__11	cd25_Granularity__11	cd25__11	cd25_Granularity__11
cell_Granularity_8_mito	mito__12	mito_Granularity__11	mito__12	mito_Granularity__11	mito__12	mito_Granularity__11	mito__12	mito_Granularity__11
cell_Granularity_8_tubulin	tubulin__11	tubulin_Granularity__11
cell_Granularity_9_ER	ER__12	ER_Granularity__12	ER__11	ER_Granularity__11	ER__11	ER_Granularity__11	ER__12	ER_Granularity__12
cell_Granularity_9_cd25	cd25__12	cd25_Granularity__12	cd25__12	cd25_Granularity__12	cd25__12	cd25_Granularity__12	cd25__12	cd25_Granularity__12
cell_Granularity_9_mito	mito__13	mito_Granularity__12	mito__13	mito_Granularity__12	mito__13	mito_Granularity__12	mito__13	mito_Granularity__12
cell_Granularity_9_tubulin	tubulin__12	tubulin_Granularity__12
cell_Intensity_IntegratedIntensityEdge_ER	ER__13	ER_Intensity__1	ER__12	ER_Intensity__1	ER__12	ER_Intensity__1	ER__13	ER_Intensity__1
cell_Intensity_IntegratedIntensityEdge_actin	actin__1	actin_Intensity__1	actin__1	actin_Intensity__1	actin__1	actin_Intensity__1	actin__1	actin_Intensity__1
cell_Intensity_IntegratedIntensityEdge_cd25	cd25__13	cd25_Intensity__1	cd25__13	cd25_Intensity__1	cd25__13	cd25_Intensity__1	cd25__13	cd25_Intensity__1
cell_Intensity_IntegratedIntensityEdge_ki67	ki67__2	ki67_Intensity__1	ki67__2	ki67_Intensity__1	ki67__2	ki67_Intensity__1	ki67__2	ki67_Intensity__1
cell_Intensity_IntegratedIntensityEdge_mito	mito__14	mito_Intensity__1	mito__14	mito_Intensity__1	mito__14	mito_Intensity__1	mito__14	mito_Intensity__1
cell_Intensity_IntegratedIntensityEdge_tubulin	tubulin__13	tubulin_Intensity__1	tubulin__1	tubulin_Intensity__1	tubulin__1	tubulin_Intensity__1	tubulin__1	tubulin_Intensity__1
cell_Intensity_IntegratedIntensity_ER	ER__14	ER_Intensity__2	ER__13	ER_Intensity__2	ER__13	ER_Intensity__2	ER__14	ER_Intensity__2
cell_Intensity_IntegratedIntensity_actin	actin__1	actin_Intensity__1	actin__1	actin_Intensity__1	actin__1	actin_Intensity__1	actin__1	actin_Intensity__1
cell_Intensity_IntegratedIntensity_cd25	cd25__13	cd25_Intensity__1	cd25__13	cd25_Intensity__1	cd25__13	cd25_Intensity__1	cd25__14	cd25_Intensity__2
cell_Intensity_IntegratedIntensity_ki67	ki67__3	ki67_Intensity__2	ki67__3	ki67_Intensity__2	ki67__3	ki67_Intensity__2	ki67__3	ki67_Intensity__2
cell_Intensity_IntegratedIntensity_mito	mito__15	mito_Intensity__2	mito__15	mito_Intensity__2	mito__15	mito_Intensity__2	mito__15	mito_Intensity__2
cell_Intensity_IntegratedIntensity_tubulin	tubulin__14	tubulin_Intensity__2	tubulin__2	tubulin_Intensity__2	tubulin__2	tubulin_Intensity__2	tubulin__2	tubulin_Intensity__2
cell_Intensity_LowerQuartileIntensity_ER	ER__15	ER_Intensity__3	ER__14	ER_Intensity__3	ER__14	ER_Intensity__3	ER__15	ER_Intensity__3
cell_Intensity_LowerQuartileIntensity_actin	actin__2	actin_Intensity__1	actin__1	actin_Intensity__1	actin__1	actin_Intensity__1	actin__2	actin_Intensity__2
cell_Intensity_LowerQuartileIntensity_cd25	cd25__14	cd25_Intensity__2	cd25__14	cd25_Intensity__2	cd25__14	cd25_Intensity__2	cd25__15	cd25_Intensity__3
cell_Intensity_LowerQuartileIntensity_ki67	ki67__4	ki67_Intensity__3	ki67__4	ki67_Intensity__3	ki67__4	ki67_Intensity__3	ki67__4	ki67_Intensity__3
cell_Intensity_LowerQuartileIntensity_mito	mito__16	mito_Intensity__3	mito__16	mito_Intensity__3	mito__16	mito_Intensity__3	mito__16	mito_Intensity__3
cell_Intensity_LowerQuartileIntensity_tubulin	tubulin__15	tubulin_Intensity__3	tubulin__3	tubulin_Intensity__3	tubulin__3	tubulin_Intensity__3	tubulin__3	tubulin_Intensity__3
cell_Intensity_MADIntensity_ER	ER__16	ER_Intensity__4	ER__15	ER_Intensity__4	ER__15	ER_Intensity__4	ER__16	ER_Intensity__4
cell_Intensity_MADIntensity_actin	actin__2	actin_Intensity__1	actin__1	actin_Intensity__1	actin__1	actin_Intensity__1	actin__3	actin_Intensity__3
cell_Intensity_MADIntensity_cd25	cd25__15	cd25_Intensity__3	cd25__14	cd25_Intensity__2	cd25__14	cd25_Intensity__2	cd25__15	cd25_Intensity__3
cell_Intensity_MADIntensity_ki67	ki67__5	ki67_Intensity__4	ki67__5	ki67_Intensity__4	ki67__5	ki67_Intensity__4	ki67__5	ki67_Intensity__4
cell_Intensity_MADIntensity_mito	mito__17	mito_Intensity__4	mito__17	mito_Intensity__4	mito__17	mito_Intensity__4	mito__17	mito_Intensity__3
cell_Intensity_MADIntensity_tubulin	tubulin__16	tubulin_Intensity__4	tubulin__2	tubulin_Intensity__2	tubulin__4	tubulin_Intensity__4	tubulin__3	tubulin_Intensity__3
cell_Intensity_MassDisplacement_ER	ER__17	ER_Intensity__5	ER__16	ER_Intensity__5	ER__16	ER_Intensity__5	ER__17	ER_Intensity__5
cell_Intensity_MassDisplacement_actin	actin__3	actin_Intensity__2	actin__2	actin_Intensity__2	actin__2	actin_Intensity__2	actin__4	actin_Intensity__4
cell_Intensity_MassDisplacement_cd25	cd25__16	cd25_Intensity__4	cd25__15	cd25_Intensity__3	cd25__15	cd25_Intensity__3	cd25__16	cd25_Intensity__4
cell_Intensity_MassDisplacement_ki67	ki67__6	ki67_Intensity__5	ki67__6	ki67_Intensity__5	ki67__6	ki67_Intensity__5	ki67__6	ki67_Intensity__5
cell_Intensity_MassDisplacement_mito	mito__18	mito_Intensity__5	mito__18	mito_Intensity__5	mito__18	mito_Intensity__5	mito__18	mito_Intensity__4
cell_Intensity_MassDisplacement_tubulin	tubulin__17	tubulin_Intensity__5	tubulin__4	tubulin_Intensity__4	tubulin__5	tubulin_Intensity__5	tubulin__4	tubulin_Intensity__4
cell_Intensity_MaxIntensityEdge_ER	ER__13	ER_Intensity__1	ER__12	ER_Intensity__1	ER__17	ER_Intensity__6	ER__13	ER_Intensity__1
cell_Intensity_MaxIntensityEdge_actin	actin__1	actin_Intensity__1	actin__1	actin_Intensity__1	actin__1	actin_Intensity__1	actin__5	actin_Intensity__5
cell_Intensity_MaxIntensityEdge_cd25	cd25__13	cd25_Intensity__1	cd25__13	cd25_Intensity__1	cd25__16	cd25_Intensity__1	cd25__13	cd25_Intensity__1
cell_Intensity_MaxIntensityEdge_ki67	ki67__2	ki67_Intensity__1	ki67__2	ki67_Intensity__1	ki67__2	ki67_Intensity__1	ki67__2	ki67_Intensity__1
cell_Intensity_MaxIntensityEdge_mito	mito__19	mito_Intensity__6	mito__19	mito_Intensity__6	mito__14	mito_Intensity__1	mito__14	mito_Intensity__1
cell_Intensity_MaxIntensityEdge_tubulin	tubulin__13	tubulin_Intensity__1	tubulin__1	tubulin_Intensity__1	tubulin__1	tubulin_Intensity__1	tubulin__1	tubulin_Intensity__1
cell_Intensity_MaxIntensity_ER	ER__18	ER_Intensity__6	ER__17	ER_Intensity__6	ER__18	ER_Intensity__7	ER__18	ER_Intensity__6
cell_Intensity_MaxIntensity_actin	actin__1	actin_Intensity__1	actin__1	actin_Intensity__1	actin__1	actin_Intensity__1	actin__5	actin_Intensity__5
cell_Intensity_MaxIntensity_cd25	cd25__13	cd25_Intensity__1	cd25__13	cd25_Intensity__1	cd25__16	cd25_Intensity__1	cd25__17	cd25_Intensity__5
cell_Intensity_MaxIntensity_ki67	ki67__3	ki67_Intensity__2	ki67__7	ki67_Intensity__6	ki67__7	ki67_Intensity__6	ki67__7	ki67_Intensity__6
cell_Intensity_MaxIntensity_mito	mito__20	mito_Intensity__7	mito__20	mito_Intensity__7	mito__19	mito_Intensity__6	mito__19	mito_Intensity__5
cell_Intensity_MaxIntensity_tubulin	tubulin__18	tubulin_Intensity__6	tubulin__5	tubulin_Intensity__5	tubulin__6	tubulin_Intensity__6	tubulin__1	tubulin_Intensity__1
cell_Intensity_MeanIntensityEdge_ER	ER__13	ER_Intensity__1	ER__12	ER_Intensity__1	ER__12	ER_Intensity__1	ER__13	ER_Intensity__1
cell_Intensity_MeanIntensityEdge_actin	actin__2	actin_Intensity__1	actin__1	actin_Intensity__1	actin__1	actin_Intensity__1	actin__3	actin_Intensity__3
cell_Intensity_MeanIntensityEdge_cd25	cd25__13	cd25_Intensity__1	cd25__13	cd25_Intensity__1	cd25__13	cd25_Intensity__1	cd25__18	cd25_Intensity__6
cell_Intensity_MeanIntensityEdge_ki67	ki67__2	ki67_Intensity__1	ki67__8	ki67_Intensity__7	ki67__8	ki67_Intensity__7	ki67__2	ki67_Intensity__1
cell_Intensity_MeanIntensityEdge_mito	mito__19	mito_Intensity__6	mito__14	mito_Intensity__1	mito__14	mito_Intensity__1	mito__14	mito_Intensity__1
cell_Intensity_MeanIntensityEdge_tubulin	tubulin__13	tubulin_Intensity__1	tubulin__1	tubulin_Intensity__1	tubulin__1	tubulin_Intensity__1	tubulin__1	tubulin_Intensity__1
cell_Intensity_MeanIntensity_ER	ER__16	ER_Intensity__4	ER__15	ER_Intensity__4	ER__19	ER_Intensity__8	ER__19	ER_Intensity__4
cell_Intensity_MeanIntensity_actin	actin__2	actin_Intensity__1	actin__1	actin_Intensity__1	actin__1	actin_Intensity__1	actin__3	actin_Intensity__3
cell_Intensity_MeanIntensity_cd25	cd25__13	cd25_Intensity__1	cd25__13	cd25_Intensity__1	cd25__13	cd25_Intensity__1	cd25__18	cd25_Intensity__6
cell_Intensity_MeanIntensity_ki67	ki67__3	ki67_Intensity__2	ki67__3	ki67_Intensity__2	ki67__3	ki67_Intensity__2	ki67__8	ki67_Intensity__7
cell_Intensity_MeanIntensity_mito	mito__21	mito_Intensity__8	mito__17	mito_Intensity__3	mito__16	mito_Intensity__3	mito__17	mito_Intensity__3
cell_Intensity_MeanIntensity_tubulin	tubulin__16	tubulin_Intensity__4	tubulin__2	tubulin_Intensity__2	tubulin__4	tubulin_Intensity__4	tubulin__3	tubulin_Intensity__3
cell_Intensity_MedianIntensity_ER	ER__16	ER_Intensity__4	ER__15	ER_Intensity__4	ER__19	ER_Intensity__8	ER__19	ER_Intensity__4
cell_Intensity_MedianIntensity_actin	actin__2	actin_Intensity__1	actin__1	actin_Intensity__1	actin__1	actin_Intensity__1	actin__2	actin_Intensity__2
cell_Intensity_MedianIntensity_cd25	cd25__15	cd25_Intensity__3	cd25__14	cd25_Intensity__2	cd25__14	cd25_Intensity__2	cd25__15	cd25_Intensity__3
cell_Intensity_MedianIntensity_ki67	ki67__5	ki67_Intensity__4	ki67__5	ki67_Intensity__4	ki67__5	ki67_Intensity__4	ki67__5	ki67_Intensity__4
cell_Intensity_MedianIntensity_mito	mito__21	mito_Intensity__8	mito__16	mito_Intensity__3	mito__16	mito_Intensity__3	mito__16	mito_Intensity__3
cell_Intensity_MedianIntensity_tubulin	tubulin__16	tubulin_Intensity__4	tubulin__2	tubulin_Intensity__2	tubulin__4	tubulin_Intensity__4	tubulin__3	tubulin_Intensity__3
cell_Intensity_MinIntensityEdge_ER	ER__19	ER_Intensity__7	ER__18	ER_Intensity__7	ER__20	ER_Intensity__9	ER__20	ER_Intensity__7
cell_Intensity_MinIntensityEdge_actin	actin__4	actin_Intensity__3	actin__1	actin_Intensity__1	actin__1	actin_Intensity__1	actin__6	actin_Intensity__6
cell_Intensity_MinIntensityEdge_cd25	cd25__17	cd25_Intensity__5	cd25__14	cd25_Intensity__2	cd25__17	cd25_Intensity__4	cd25__19	cd25_Intensity__7
cell_Intensity_MinIntensityEdge_ki67	ki67__7	ki67_Intensity__6
cell_Intensity_MinIntensityEdge_mito	mito__22	mito_Intensity__9	mito__21	mito_Intensity__8	mito__20	mito_Intensity__7	mito__20	mito_Intensity__6
cell_Intensity_MinIntensityEdge_tubulin	tubulin__19	tubulin_Intensity__7	tubulin__6	tubulin_Intensity__6	tubulin__7	tubulin_Intensity__7	tubulin__5	tubulin_Intensity__5
cell_Intensity_MinIntensity_ER	ER__19	ER_Intensity__7	ER__18	ER_Intensity__7	ER__20	ER_Intensity__9	ER__20	ER_Intensity__7
cell_Intensity_MinIntensity_actin	actin__4	actin_Intensity__3	actin__1	actin_Intensity__1	actin__1	actin_Intensity__1	actin__6	actin_Intensity__6
cell_Intensity_MinIntensity_cd25	cd25__18	cd25_Intensity__6	cd25__16	cd25_Intensity__4	cd25__18	cd25_Intensity__5	cd25__20	cd25_Intensity__8
cell_Intensity_MinIntensity_mito	mito__22	mito_Intensity__9	mito__21	mito_Intensity__8	mito__20	mito_Intensity__7	mito__20	mito_Intensity__6
cell_Intensity_MinIntensity_tubulin	tubulin__19	tubulin_Intensity__7	tubulin__6	tubulin_Intensity__6	tubulin__7	tubulin_Intensity__7	tubulin__5	tubulin_Intensity__5
cell_Intensity_StdIntensityEdge_ER	ER__13	ER_Intensity__1	ER__12	ER_Intensity__1	ER__17	ER_Intensity__6	ER__13	ER_Intensity__1
cell_Intensity_StdIntensityEdge_actin	actin__1	actin_Intensity__1	actin__1	actin_Intensity__1	actin__1	actin_Intensity__1	actin__5	actin_Intensity__5
cell_Intensity_StdIntensityEdge_cd25	cd25__13	cd25_Intensity__1	cd25__13	cd25_Intensity__1	cd25__16	cd25_Intensity__1	cd25__13	cd25_Intensity__1
cell_Intensity_StdIntensityEdge_ki67	ki67__2	ki67_Intensity__1	ki67__8	ki67_Intensity__7	ki67__8	ki67_Intensity__7	ki67__2	ki67_Intensity__1
cell_Intensity_StdIntensityEdge_mito	mito__19	mito_Intensity__6	mito__19	mito_Intensity__6	mito__14	mito_Intensity__1	mito__14	mito_Intensity__1
cell_Intensity_StdIntensityEdge_tubulin	tubulin__13	tubulin_Intensity__1	tubulin__1	tubulin_Intensity__1	tubulin__1	tubulin_Intensity__1	tubulin__1	tubulin_Intensity__1
cell_Intensity_StdIntensity_ER	ER__18	ER_Intensity__4	ER__19	ER_Intensity__6	ER__21	ER_Intensity__4	ER__16	ER_Intensity__6
cell_Intensity_StdIntensity_actin	actin__1	actin_Intensity__1	actin__1	actin_Intensity__1	actin__1	actin_Intensity__1	actin__7	actin_Intensity__5
cell_Intensity_StdIntensity_cd25	cd25__13	cd25_Intensity__1	cd25__13	cd25_Intensity__1	cd25__16	cd25_Intensity__1	cd25__21	cd25_Intensity__5
cell_Intensity_StdIntensity_ki67	ki67__3	ki67_Intensity__2	ki67__7	ki67_Intensity__6	ki67__3	ki67_Intensity__6	ki67__7	ki67_Intensity__6
cell_Intensity_StdIntensity_mito	mito__23	mito_Intensity__7	mito__20	mito_Intensity__7	mito__21	mito_Intensity__6	mito__21	mito_Intensity__5
cell_Intensity_StdIntensity_tubulin	tubulin__18	tubulin_Intensity__6	tubulin__5	tubulin_Intensity__5	tubulin__8	tubulin_Intensity__6	tubulin__1	tubulin_Intensity__1
cell_Intensity_UpperQuartileIntensity_ER	ER__16	ER_Intensity__4	ER__15	ER_Intensity__4	ER__19	ER_Intensity__8	ER__19	ER_Intensity__4
cell_Intensity_UpperQuartileIntensity_actin	actin__2	actin_Intensity__1	actin__1	actin_Intensity__1	actin__1	actin_Intensity__1	actin__3	actin_Intensity__3
cell_Intensity_UpperQuartileIntensity_cd25	cd25__15	cd25_Intensity__3	cd25__13	cd25_Intensity__1	cd25__13	cd25_Intensity__1	cd25__18	cd25_Intensity__6
cell_Intensity_UpperQuartileIntensity_ki67	ki67__3	ki67_Intensity__2	ki67__3	ki67_Intensity__2	ki67__3	ki67_Intensity__2	ki67__8	ki67_Intensity__7
cell_Intensity_UpperQuartileIntensity_mito	mito__21	mito_Intensity__8	mito__17	mito_Intensity__3	mito__16	mito_Intensity__3	mito__17	mito_Intensity__3
cell_Intensity_UpperQuartileIntensity_tubulin	tubulin__16	tubulin_Intensity__4	tubulin__2	tubulin_Intensity__2	tubulin__4	tubulin_Intensity__4	tubulin__3	tubulin_Intensity__3
cell_RadialDistribution_FracAtD_ER_1of6	ER__20	ER_RadialDistribution__1	ER__20	ER_RadialDistribution__1	ER__22	ER_RadialDistribution__1	ER__21	ER_RadialDistribution__1
cell_RadialDistribution_FracAtD_ER_2of6	ER__20	ER_RadialDistribution__1	ER__20	ER_RadialDistribution__1	ER__23	ER_RadialDistribution__2	ER__22	ER_RadialDistribution__2
cell_RadialDistribution_FracAtD_ER_3of6	ER__21	ER_RadialDistribution__2	ER__21	ER_RadialDistribution__2	ER__24	ER_RadialDistribution__3	ER__23	ER_RadialDistribution__3
cell_RadialDistribution_FracAtD_ER_4of6	ER__22	ER_RadialDistribution__3	ER__22	ER_RadialDistribution__3	ER__25	ER_RadialDistribution__4	ER__24	ER_RadialDistribution__4
cell_RadialDistribution_FracAtD_ER_5of6	ER__23	ER_RadialDistribution__4	ER__23	ER_RadialDistribution__4	ER__26	ER_RadialDistribution__5	ER__25	ER_RadialDistribution__5
cell_RadialDistribution_FracAtD_ER_6of6	ER__24	ER_RadialDistribution__5	ER__24	ER_RadialDistribution__5	ER__27	ER_RadialDistribution__6	ER__26	ER_RadialDistribution__6
cell_RadialDistribution_FracAtD_actin_1of6	actin__5	actin_RadialDistribution__1	actin__3	actin_RadialDistribution__1	actin__3	actin_RadialDistribution__1	actin__8	actin_RadialDistribution__1
cell_RadialDistribution_FracAtD_actin_2of6	actin__5	actin_RadialDistribution__1	actin__4	actin_RadialDistribution__2	actin__4	actin_RadialDistribution__2	actin__8	actin_RadialDistribution__1
cell_RadialDistribution_FracAtD_actin_3of6	actin__6	actin_RadialDistribution__2	actin__5	actin_RadialDistribution__3	actin__5	actin_RadialDistribution__3	actin__9	actin_RadialDistribution__2
cell_RadialDistribution_FracAtD_actin_4of6	actin__6	actin_RadialDistribution__2	actin__6	actin_RadialDistribution__4	actin__6	actin_RadialDistribution__4	actin__10	actin_RadialDistribution__3
cell_RadialDistribution_FracAtD_actin_5of6	actin__7	actin_RadialDistribution__3	actin__7	actin_RadialDistribution__5	actin__7	actin_RadialDistribution__5	actin__11	actin_RadialDistribution__4
cell_RadialDistribution_FracAtD_actin_6of6	actin__8	actin_RadialDistribution__4	actin__8	actin_RadialDistribution__6	actin__8	actin_RadialDistribution__6	actin__12	actin_RadialDistribution__5
cell_RadialDistribution_FracAtD_cd25_1of6	cd25__19	cd25_RadialDistribution__1	cd25__17	cd25_RadialDistribution__1	cd25__19	cd25_RadialDistribution__1	cd25__22	cd25_RadialDistribution__1
cell_RadialDistribution_FracAtD_cd25_2of6	cd25__19	cd25_RadialDistribution__1	cd25__17	cd25_RadialDistribution__1	cd25__19	cd25_RadialDistribution__1	cd25__22	cd25_RadialDistribution__1
cell_RadialDistribution_FracAtD_cd25_3of6	cd25__20	cd25_RadialDistribution__2	cd25__18	cd25_RadialDistribution__2	cd25__20	cd25_RadialDistribution__2	cd25__23	cd25_RadialDistribution__2
cell_RadialDistribution_FracAtD_cd25_4of6	cd25__21	cd25_RadialDistribution__3	cd25__19	cd25_RadialDistribution__3	cd25__21	cd25_RadialDistribution__3	cd25__24	cd25_RadialDistribution__3
cell_RadialDistribution_FracAtD_cd25_5of6	cd25__22	cd25_RadialDistribution__4	cd25__20	cd25_RadialDistribution__4	cd25__22	cd25_RadialDistribution__4	cd25__25	cd25_RadialDistribution__4
cell_RadialDistribution_FracAtD_cd25_6of6	cd25__23	cd25_RadialDistribution__5	cd25__21	cd25_RadialDistribution__5	cd25__23	cd25_RadialDistribution__5	cd25__26	cd25_RadialDistribution__5
cell_RadialDistribution_FracAtD_mito_1of6	mito__24	mito_RadialDistribution__1	mito__22	mito_RadialDistribution__1	mito__22	mito_RadialDistribution__1	mito__22	mito_RadialDistribution__1
cell_RadialDistribution_FracAtD_mito_2of6	mito__24	mito_RadialDistribution__1	mito__23	mito_RadialDistribution__2	mito__22	mito_RadialDistribution__1	mito__22	mito_RadialDistribution__1
cell_RadialDistribution_FracAtD_mito_3of6	mito__25	mito_RadialDistribution__2	mito__24	mito_RadialDistribution__3	mito__23	mito_RadialDistribution__2	mito__23	mito_RadialDistribution__2
cell_RadialDistribution_FracAtD_mito_4of6	mito__26	mito_RadialDistribution__3	mito__25	mito_RadialDistribution__4	mito__24	mito_RadialDistribution__3	mito__24	mito_RadialDistribution__3
cell_RadialDistribution_FracAtD_mito_5of6	mito__27	mito_RadialDistribution__4	mito__26	mito_RadialDistribution__5	mito__25	mito_RadialDistribution__4	mito__25	mito_RadialDistribution__4
cell_RadialDistribution_FracAtD_mito_6of6	mito__28	mito_RadialDistribution__5	mito__27	mito_RadialDistribution__6	mito__26	mito_RadialDistribution__5	mito__26	mito_RadialDistribution__5
cell_RadialDistribution_FracAtD_tubulin_1of6	tubulin__20	tubulin_RadialDistribution__1	tubulin__7	tubulin_RadialDistribution__1	tubulin__9	tubulin_RadialDistribution__1	tubulin__6	tubulin_RadialDistribution__1
cell_RadialDistribution_FracAtD_tubulin_2of6	tubulin__21	tubulin_RadialDistribution__2	tubulin__7	tubulin_RadialDistribution__1	tubulin__9	tubulin_RadialDistribution__1	tubulin__6	tubulin_RadialDistribution__1
cell_RadialDistribution_FracAtD_tubulin_3of6	tubulin__21	tubulin_RadialDistribution__2	tubulin__8	tubulin_RadialDistribution__2	tubulin__10	tubulin_RadialDistribution__2	tubulin__7	tubulin_RadialDistribution__2
cell_RadialDistribution_FracAtD_tubulin_4of6	tubulin__22	tubulin_RadialDistribution__3	tubulin__9	tubulin_RadialDistribution__3	tubulin__11	tubulin_RadialDistribution__3	tubulin__8	tubulin_RadialDistribution__3
cell_RadialDistribution_FracAtD_tubulin_5of6	tubulin__23	tubulin_RadialDistribution__4	tubulin__10	tubulin_RadialDistribution__4	tubulin__12	tubulin_RadialDistribution__4	tubulin__9	tubulin_RadialDistribution__4
cell_RadialDistribution_FracAtD_tubulin_6of6	tubulin__24	tubulin_RadialDistribution__5	tubulin__11	tubulin_RadialDistribution__5	tubulin__13	tubulin_RadialDistribution__5	tubulin__10	tubulin_RadialDistribution__5
cell_RadialDistribution_MeanFrac_ER_1of6	ER__20	ER_RadialDistribution__1	ER__20	ER_RadialDistribution__1	ER__22	ER_RadialDistribution__1	ER__21	ER_RadialDistribution__1
cell_RadialDistribution_MeanFrac_ER_2of6	ER__20	ER_RadialDistribution__1	ER__20	ER_RadialDistribution__1	ER__23	ER_RadialDistribution__2	ER__22	ER_RadialDistribution__2
cell_RadialDistribution_MeanFrac_ER_3of6	ER__21	ER_RadialDistribution__2	ER__21	ER_RadialDistribution__2	ER__24	ER_RadialDistribution__3	ER__23	ER_RadialDistribution__3
cell_RadialDistribution_MeanFrac_ER_4of6	ER__22	ER_RadialDistribution__3	ER__22	ER_RadialDistribution__3	ER__25	ER_RadialDistribution__4	ER__24	ER_RadialDistribution__4
cell_RadialDistribution_MeanFrac_ER_5of6	ER__23	ER_RadialDistribution__4	ER__23	ER_RadialDistribution__4	ER__26	ER_RadialDistribution__5	ER__25	ER_RadialDistribution__5
cell_RadialDistribution_MeanFrac_ER_6of6	ER__24	ER_RadialDistribution__5	ER__24	ER_RadialDistribution__5	ER__27	ER_RadialDistribution__6	ER__26	ER_RadialDistribution__6
cell_RadialDistribution_MeanFrac_actin_1of6	actin__5	actin_RadialDistribution__1	actin__3	actin_RadialDistribution__1	actin__3	actin_RadialDistribution__1	actin__8	actin_RadialDistribution__1
cell_RadialDistribution_MeanFrac_actin_2of6	actin__5	actin_RadialDistribution__1	actin__4	actin_RadialDistribution__2	actin__4	actin_RadialDistribution__2	actin__8	actin_RadialDistribution__1
cell_RadialDistribution_MeanFrac_actin_3of6	actin__6	actin_RadialDistribution__2	actin__5	actin_RadialDistribution__3	actin__5	actin_RadialDistribution__3	actin__9	actin_RadialDistribution__2
cell_RadialDistribution_MeanFrac_actin_4of6	actin__6	actin_RadialDistribution__2	actin__6	actin_RadialDistribution__4	actin__6	actin_RadialDistribution__4	actin__10	actin_RadialDistribution__3
cell_RadialDistribution_MeanFrac_actin_5of6	actin__7	actin_RadialDistribution__3	actin__7	actin_RadialDistribution__5	actin__7	actin_RadialDistribution__5	actin__11	actin_RadialDistribution__4
cell_RadialDistribution_MeanFrac_actin_6of6	actin__8	actin_RadialDistribution__4	actin__8	actin_RadialDistribution__6	actin__8	actin_RadialDistribution__6	actin__12	actin_RadialDistribution__5
cell_RadialDistribution_MeanFrac_cd25_1of6	cd25__19	cd25_RadialDistribution__1	cd25__17	cd25_RadialDistribution__1	cd25__19	cd25_RadialDistribution__1	cd25__22	cd25_RadialDistribution__1
cell_RadialDistribution_MeanFrac_cd25_2of6	cd25__19	cd25_RadialDistribution__1	cd25__17	cd25_RadialDistribution__1	cd25__19	cd25_RadialDistribution__1	cd25__22	cd25_RadialDistribution__1
cell_RadialDistribution_MeanFrac_cd25_3of6	cd25__20	cd25_RadialDistribution__2	cd25__18	cd25_RadialDistribution__2	cd25__20	cd25_RadialDistribution__2	cd25__23	cd25_RadialDistribution__2
cell_RadialDistribution_MeanFrac_cd25_4of6	cd25__21	cd25_RadialDistribution__3	cd25__19	cd25_RadialDistribution__3	cd25__21	cd25_RadialDistribution__3	cd25__24	cd25_RadialDistribution__3
cell_RadialDistribution_MeanFrac_cd25_5of6	cd25__22	cd25_RadialDistribution__4	cd25__20	cd25_RadialDistribution__4	cd25__22	cd25_RadialDistribution__4	cd25__25	cd25_RadialDistribution__4
cell_RadialDistribution_MeanFrac_cd25_6of6	cd25__23	cd25_RadialDistribution__5	cd25__21	cd25_RadialDistribution__5	cd25__23	cd25_RadialDistribution__5	cd25__26	cd25_RadialDistribution__5
cell_RadialDistribution_MeanFrac_mito_1of6	mito__24	mito_RadialDistribution__1	mito__22	mito_RadialDistribution__1	mito__27	mito_RadialDistribution__6	mito__22	mito_RadialDistribution__1
cell_RadialDistribution_MeanFrac_mito_2of6	mito__24	mito_RadialDistribution__1	mito__23	mito_RadialDistribution__2	mito__27	mito_RadialDistribution__6	mito__22	mito_RadialDistribution__1
cell_RadialDistribution_MeanFrac_mito_3of6	mito__25	mito_RadialDistribution__2	mito__24	mito_RadialDistribution__3	mito__23	mito_RadialDistribution__2	mito__23	mito_RadialDistribution__2
cell_RadialDistribution_MeanFrac_mito_4of6	mito__26	mito_RadialDistribution__3	mito__25	mito_RadialDistribution__4	mito__24	mito_RadialDistribution__3	mito__24	mito_RadialDistribution__3
cell_RadialDistribution_MeanFrac_mito_5of6	mito__27	mito_RadialDistribution__4	mito__26	mito_RadialDistribution__5	mito__25	mito_RadialDistribution__4	mito__25	mito_RadialDistribution__4
cell_RadialDistribution_MeanFrac_mito_6of6	mito__28	mito_RadialDistribution__5	mito__27	mito_RadialDistribution__6	mito__26	mito_RadialDistribution__5	mito__26	mito_RadialDistribution__5
cell_RadialDistribution_MeanFrac_tubulin_1of6	tubulin__20	tubulin_RadialDistribution__1	tubulin__7	tubulin_RadialDistribution__1	tubulin__9	tubulin_RadialDistribution__1	tubulin__6	tubulin_RadialDistribution__1
cell_RadialDistribution_MeanFrac_tubulin_2of6	tubulin__21	tubulin_RadialDistribution__2	tubulin__7	tubulin_RadialDistribution__1	tubulin__9	tubulin_RadialDistribution__1	tubulin__6	tubulin_RadialDistribution__1
cell_RadialDistribution_MeanFrac_tubulin_3of6	tubulin__21	tubulin_RadialDistribution__2	tubulin__8	tubulin_RadialDistribution__2	tubulin__10	tubulin_RadialDistribution__2	tubulin__7	tubulin_RadialDistribution__2
cell_RadialDistribution_MeanFrac_tubulin_4of6	tubulin__22	tubulin_RadialDistribution__3	tubulin__9	tubulin_RadialDistribution__3	tubulin__11	tubulin_RadialDistribution__3	tubulin__8	tubulin_RadialDistribution__3
cell_RadialDistribution_MeanFrac_tubulin_5of6	tubulin__23	tubulin_RadialDistribution__4	tubulin__10	tubulin_RadialDistribution__4	tubulin__12	tubulin_RadialDistribution__4	tubulin__9	tubulin_RadialDistribution__4
cell_RadialDistribution_MeanFrac_tubulin_6of6	tubulin__24	tubulin_RadialDistribution__5	tubulin__11	tubulin_RadialDistribution__5	tubulin__13	tubulin_RadialDistribution__5	tubulin__10	tubulin_RadialDistribution__5
cell_RadialDistribution_RadialCV_ER_1of6	ER__25	ER_RadialDistribution__6	ER__25	ER_RadialDistribution__6	ER__28	ER_RadialDistribution__7	ER__27	ER_RadialDistribution__7
cell_RadialDistribution_RadialCV_ER_2of6	ER__26	ER_RadialDistribution__7	ER__26	ER_RadialDistribution__7	ER__29	ER_RadialDistribution__8	ER__28	ER_RadialDistribution__8
cell_RadialDistribution_RadialCV_ER_3of6	ER__27	ER_RadialDistribution__8	ER__27	ER_RadialDistribution__8	ER__30	ER_RadialDistribution__9	ER__29	ER_RadialDistribution__9
cell_RadialDistribution_RadialCV_ER_4of6	ER__28	ER_RadialDistribution__9	ER__28	ER_RadialDistribution__9	ER__31	ER_RadialDistribution__10	ER__30	ER_RadialDistribution__10
cell_RadialDistribution_RadialCV_ER_5of6	ER__29	ER_RadialDistribution__10	ER__29	ER_RadialDistribution__10	ER__32	ER_RadialDistribution__11	ER__31	ER_RadialDistribution__11
cell_RadialDistribution_RadialCV_ER_6of6	ER__30	ER_RadialDistribution__11	ER__30	ER_RadialDistribution__11	ER__33	ER_RadialDistribution__12	ER__32	ER_RadialDistribution__12
cell_RadialDistribution_RadialCV_actin_1of6	actin__9	actin_RadialDistribution__5	actin__9	actin_RadialDistribution__7	actin__9	actin_RadialDistribution__7	actin__13	actin_RadialDistribution__6
cell_RadialDistribution_RadialCV_actin_2of6	actin__10	actin_RadialDistribution__6	actin__10	actin_RadialDistribution__8	actin__10	actin_RadialDistribution__8	actin__14	actin_RadialDistribution__7
cell_RadialDistribution_RadialCV_actin_3of6	actin__11	actin_RadialDistribution__7	actin__11	actin_RadialDistribution__9	actin__11	actin_RadialDistribution__9	actin__15	actin_RadialDistribution__8
cell_RadialDistribution_RadialCV_actin_4of6	actin__12	actin_RadialDistribution__8	actin__12	actin_RadialDistribution__10	actin__12	actin_RadialDistribution__10	actin__16	actin_RadialDistribution__9
cell_RadialDistribution_RadialCV_actin_5of6	actin__13	actin_RadialDistribution__9	actin__13	actin_RadialDistribution__11	actin__13	actin_RadialDistribution__11	actin__17	actin_RadialDistribution__10
cell_RadialDistribution_RadialCV_actin_6of6	actin__14	actin_RadialDistribution__10	actin__14	actin_RadialDistribution__12	actin__14	actin_RadialDistribution__12	actin__18	actin_RadialDistribution__11
cell_RadialDistribution_RadialCV_cd25_1of6	cd25__24	cd25_RadialDistribution__6	cd25__22	cd25_RadialDistribution__6	cd25__24	cd25_RadialDistribution__6	cd25__27	cd25_RadialDistribution__6
cell_RadialDistribution_RadialCV_cd25_2of6	cd25__25	cd25_RadialDistribution__7	cd25__23	cd25_RadialDistribution__7	cd25__25	cd25_RadialDistribution__7	cd25__28	cd25_RadialDistribution__7
cell_RadialDistribution_RadialCV_cd25_3of6	cd25__26	cd25_RadialDistribution__8	cd25__23	cd25_RadialDistribution__7	cd25__25	cd25_RadialDistribution__7	cd25__29	cd25_RadialDistribution__8
cell_RadialDistribution_RadialCV_cd25_4of6	cd25__26	cd25_RadialDistribution__8	cd25__24	cd25_RadialDistribution__8	cd25__26	cd25_RadialDistribution__8	cd25__30	cd25_RadialDistribution__9
cell_RadialDistribution_RadialCV_cd25_5of6	cd25__27	cd25_RadialDistribution__9	cd25__15	cd25_RadialDistribution__9	cd25__27	cd25_RadialDistribution__9	cd25__31	cd25_RadialDistribution__10
cell_RadialDistribution_RadialCV_cd25_6of6	cd25__16	cd25_RadialDistribution__10	cd25__25	cd25_RadialDistribution__10	cd25__28	cd25_RadialDistribution__10	cd25__32	cd25_RadialDistribution__11
cell_RadialDistribution_RadialCV_mito_1of6	mito__29	mito_RadialDistribution__6	mito__28	mito_RadialDistribution__7	mito__28	mito_RadialDistribution__7	mito__27	mito_RadialDistribution__6
cell_RadialDistribution_RadialCV_mito_2of6	mito__29	mito_RadialDistribution__6	mito__29	mito_RadialDistribution__8	mito__29	mito_RadialDistribution__8	mito__28	mito_RadialDistribution__7
cell_RadialDistribution_RadialCV_mito_3of6	mito__30	mito_RadialDistribution__7	mito__30	mito_RadialDistribution__9	mito__30	mito_RadialDistribution__9	mito__28	mito_RadialDistribution__7
cell_RadialDistribution_RadialCV_mito_4of6	mito__30	mito_RadialDistribution__7	mito__31	mito_RadialDistribution__10	mito__31	mito_RadialDistribution__10	mito__29	mito_RadialDistribution__8
cell_RadialDistribution_RadialCV_mito_5of6	mito__31	mito_RadialDistribution__8	mito__32	mito_RadialDistribution__11	mito__32	mito_RadialDistribution__11	mito__29	mito_RadialDistribution__8
cell_RadialDistribution_RadialCV_mito_6of6	mito__32	mito_RadialDistribution__8	mito__33	mito_RadialDistribution__12	mito__33	mito_RadialDistribution__12	mito__30	mito_RadialDistribution__9
cell_RadialDistribution_RadialCV_tubulin_1of6	tubulin__25	tubulin_RadialDistribution__6	tubulin__12	tubulin_RadialDistribution__6	tubulin__14	tubulin_RadialDistribution__6	tubulin__11	tubulin_RadialDistribution__6
cell_RadialDistribution_RadialCV_tubulin_2of6	tubulin__26	tubulin_RadialDistribution__7	tubulin__13	tubulin_RadialDistribution__7	tubulin__15	tubulin_RadialDistribution__7	tubulin__12	tubulin_RadialDistribution__7
cell_RadialDistribution_RadialCV_tubulin_3of6	tubulin__27	tubulin_RadialDistribution__8	tubulin__14	tubulin_RadialDistribution__8	tubulin__16	tubulin_RadialDistribution__8	tubulin__13	tubulin_RadialDistribution__8
cell_RadialDistribution_RadialCV_tubulin_4of6	tubulin__28	tubulin_RadialDistribution__9	tubulin__15	tubulin_RadialDistribution__9	tubulin__17	tubulin_RadialDistribution__9	tubulin__13	tubulin_RadialDistribution__8
cell_RadialDistribution_RadialCV_tubulin_5of6	tubulin__29	tubulin_RadialDistribution__10	tubulin__16	tubulin_RadialDistribution__10	tubulin__18	tubulin_RadialDistribution__10	tubulin__14	tubulin_RadialDistribution__9
cell_RadialDistribution_RadialCV_tubulin_6of6	tubulin__30	tubulin_RadialDistribution__11	tubulin__17	tubulin_RadialDistribution__11	tubulin__19	tubulin_RadialDistribution__11	tubulin__4	tubulin_RadialDistribution__9
cell_RadialDistribution_ZernikeMagnitude_ER_0_0	ER__16	ER_RadialDistribution__12	ER__15	ER_RadialDistribution__12	ER__19	ER_RadialDistribution__13	ER__19	ER_RadialDistribution__13
cell_RadialDistribution_ZernikeMagnitude_ER_1_1	ER__31	ER_RadialDistribution__13	ER__31	ER_RadialDistribution__13	ER__34	ER_RadialDistribution__14	ER__33	ER_RadialDistribution__14
cell_RadialDistribution_ZernikeMagnitude_ER_2_0	ER__16	ER_RadialDistribution__12	ER__15	ER_RadialDistribution__12	ER__15	ER_RadialDistribution__15	ER__34	ER_RadialDistribution__13
cell_RadialDistribution_ZernikeMagnitude_ER_2_2	ER__32	ER_RadialDistribution__14	ER__32	ER_RadialDistribution__14	ER__35	ER_RadialDistribution__16	ER__35	ER_RadialDistribution__15
cell_RadialDistribution_ZernikeMagnitude_ER_3_1	ER__31	ER_RadialDistribution__13	ER__33	ER_RadialDistribution__15	ER__36	ER_RadialDistribution__17	ER__36	ER_RadialDistribution__16
cell_RadialDistribution_ZernikeMagnitude_ER_3_3	ER__33	ER_RadialDistribution__15	ER__34	ER_RadialDistribution__16	ER__37	ER_RadialDistribution__18	ER__37	ER_RadialDistribution__17
cell_RadialDistribution_ZernikeMagnitude_ER_4_0	ER__34	ER_RadialDistribution__16	ER__35	ER_RadialDistribution__17	ER__38	ER_RadialDistribution__19	ER__38	ER_RadialDistribution__18
cell_RadialDistribution_ZernikeMagnitude_ER_4_2	ER__32	ER_RadialDistribution__14	ER__36	ER_RadialDistribution__18	ER__39	ER_RadialDistribution__20	ER__39	ER_RadialDistribution__19
cell_RadialDistribution_ZernikeMagnitude_ER_4_4	ER__35	ER_RadialDistribution__17	ER__37	ER_RadialDistribution__19	ER__40	ER_RadialDistribution__21	ER__40	ER_RadialDistribution__20
cell_RadialDistribution_ZernikeMagnitude_ER_5_1	ER__36	ER_RadialDistribution__18	ER__38	ER_RadialDistribution__20	ER__41	ER_RadialDistribution__22	ER__41	ER_RadialDistribution__21
cell_RadialDistribution_ZernikeMagnitude_ER_5_3	ER__33	ER_RadialDistribution__15	ER__39	ER_RadialDistribution__21	ER__42	ER_RadialDistribution__23	ER__42	ER_RadialDistribution__22
cell_RadialDistribution_ZernikeMagnitude_ER_5_5	ER__35	ER_RadialDistribution__17	ER__40	ER_RadialDistribution__22	ER__43	ER_RadialDistribution__24	ER__43	ER_RadialDistribution__23
cell_RadialDistribution_ZernikeMagnitude_actin_0_0	actin__2	actin_RadialDistribution__11	actin__1	actin_RadialDistribution__13	actin__1	actin_RadialDistribution__13	actin__3	actin_RadialDistribution__12
cell_RadialDistribution_ZernikeMagnitude_actin_1_1	actin__15	actin_RadialDistribution__12	actin__15	actin_RadialDistribution__14	actin__15	actin_RadialDistribution__13	actin__19	actin_RadialDistribution__13
cell_RadialDistribution_ZernikeMagnitude_actin_2_0	actin__16	actin_RadialDistribution__13	actin__16	actin_RadialDistribution__15	actin__16	actin_RadialDistribution__14	actin__20	actin_RadialDistribution__14
cell_RadialDistribution_ZernikeMagnitude_actin_2_2	actin__2	actin_RadialDistribution__11	actin__17	actin_RadialDistribution__16	actin__15	actin_RadialDistribution__13	actin__21	actin_RadialDistribution__15
cell_RadialDistribution_ZernikeMagnitude_actin_3_1	actin__17	actin_RadialDistribution__14	actin__18	actin_RadialDistribution__17	actin__17	actin_RadialDistribution__15	actin__22	actin_RadialDistribution__16
cell_RadialDistribution_ZernikeMagnitude_actin_3_3	actin__18	actin_RadialDistribution__15	actin__19	actin_RadialDistribution__18	actin__18	actin_RadialDistribution__16	actin__23	actin_RadialDistribution__17
cell_RadialDistribution_ZernikeMagnitude_actin_4_0	actin__19	actin_RadialDistribution__16	actin__20	actin_RadialDistribution__13	actin__19	actin_RadialDistribution__17	actin__24	actin_RadialDistribution__18
cell_RadialDistribution_ZernikeMagnitude_actin_4_2	actin__20	actin_RadialDistribution__17	actin__21	actin_RadialDistribution__19	actin__20	actin_RadialDistribution__18	actin__25	actin_RadialDistribution__19
cell_RadialDistribution_ZernikeMagnitude_actin_4_4	actin__2	actin_RadialDistribution__11	actin__17	actin_RadialDistribution__16	actin__15	actin_RadialDistribution__13	actin__26	actin_RadialDistribution__20
cell_RadialDistribution_ZernikeMagnitude_actin_5_1	actin__15	actin_RadialDistribution__12	actin__15	actin_RadialDistribution__14	actin__15	actin_RadialDistribution__13	actin__27	actin_RadialDistribution__21
cell_RadialDistribution_ZernikeMagnitude_actin_5_3	actin__20	actin_RadialDistribution__17	actin__22	actin_RadialDistribution__20	actin__15	actin_RadialDistribution__13	actin__28	actin_RadialDistribution__22
cell_RadialDistribution_ZernikeMagnitude_actin_5_5	actin__18	actin_RadialDistribution__15	actin__19	actin_RadialDistribution__18	actin__18	actin_RadialDistribution__16	actin__29	actin_RadialDistribution__23
cell_RadialDistribution_ZernikeMagnitude_cd25_0_0	cd25__13	cd25_RadialDistribution__11	cd25__13	cd25_RadialDistribution__11	cd25__13	cd25_RadialDistribution__11	cd25__18	cd25_RadialDistribution__12
cell_RadialDistribution_ZernikeMagnitude_cd25_1_1	cd25__13	cd25_RadialDistribution__11	cd25__13	cd25_RadialDistribution__11	cd25__16	cd25_RadialDistribution__11	cd25__33	cd25_RadialDistribution__13
cell_RadialDistribution_ZernikeMagnitude_cd25_2_0	cd25__28	cd25_RadialDistribution__12	cd25__26	cd25_RadialDistribution__12	cd25__29	cd25_RadialDistribution__12	cd25__34	cd25_RadialDistribution__14
cell_RadialDistribution_ZernikeMagnitude_cd25_2_2	cd25__13	cd25_RadialDistribution__11	cd25__13	cd25_RadialDistribution__11	cd25__16	cd25_RadialDistribution__11	cd25__35	cd25_RadialDistribution__15
cell_RadialDistribution_ZernikeMagnitude_cd25_3_1	cd25__13	cd25_RadialDistribution__11	cd25__13	cd25_RadialDistribution__11	cd25__16	cd25_RadialDistribution__11	cd25__36	cd25_RadialDistribution__12
cell_RadialDistribution_ZernikeMagnitude_cd25_3_3	cd25__13	cd25_RadialDistribution__11	cd25__13	cd25_RadialDistribution__11	cd25__16	cd25_RadialDistribution__11	cd25__37	cd25_RadialDistribution__16
cell_RadialDistribution_ZernikeMagnitude_cd25_4_0	cd25__29	cd25_RadialDistribution__13	cd25__27	cd25_RadialDistribution__13	cd25__13	cd25_RadialDistribution__13	cd25__38	cd25_RadialDistribution__17
cell_RadialDistribution_ZernikeMagnitude_cd25_4_2	cd25__13	cd25_RadialDistribution__11	cd25__13	cd25_RadialDistribution__11	cd25__16	cd25_RadialDistribution__11	cd25__39	cd25_RadialDistribution__18
cell_RadialDistribution_ZernikeMagnitude_cd25_4_4	cd25__13	cd25_RadialDistribution__11	cd25__13	cd25_RadialDistribution__11	cd25__16	cd25_RadialDistribution__11	cd25__40	cd25_RadialDistribution__19
cell_RadialDistribution_ZernikeMagnitude_cd25_5_1	cd25__13	cd25_RadialDistribution__11	cd25__13	cd25_RadialDistribution__11	cd25__16	cd25_RadialDistribution__11	cd25__41	cd25_RadialDistribution__20
cell_RadialDistribution_ZernikeMagnitude_cd25_5_3	cd25__13	cd25_RadialDistribution__11	cd25__13	cd25_RadialDistribution__11	cd25__16	cd25_RadialDistribution__11	cd25__42	cd25_RadialDistribution__21
cell_RadialDistribution_ZernikeMagnitude_cd25_5_5	cd25__13	cd25_RadialDistribution__11	cd25__13	cd25_RadialDistribution__11	cd25__16	cd25_RadialDistribution__11	cd25__43	cd25_RadialDistribution__22
cell_RadialDistribution_ZernikeMagnitude_mito_0_0	mito__21	mito_RadialDistribution__9	mito__17	mito_RadialDistribution__13	mito__16	mito_RadialDistribution__13	mito__17	mito_RadialDistribution__10
cell_RadialDistribution_ZernikeMagnitude_mito_1_1	mito__33	mito_RadialDistribution__10	mito__34	mito_RadialDistribution__14	mito__34	mito_RadialDistribution__14	mito__31	mito_RadialDistribution__11
cell_RadialDistribution_ZernikeMagnitude_mito_2_0	mito__34	mito_RadialDistribution__9	mito__17	mito_RadialDistribution__13	mito__35	mito_RadialDistribution__15	mito__32	mito_RadialDistribution__10
cell_RadialDistribution_ZernikeMagnitude_mito_2_2	mito__35	mito_RadialDistribution__11	mito__35	mito_RadialDistribution__15	mito__36	mito_RadialDistribution__16	mito__33	mito_RadialDistribution__12
cell_RadialDistribution_ZernikeMagnitude_mito_3_1	mito__33	mito_RadialDistribution__10	mito__36	mito_RadialDistribution__16	mito__37	mito_RadialDistribution__17	mito__34	mito_RadialDistribution__11
cell_RadialDistribution_ZernikeMagnitude_mito_3_3	mito__36	mito_RadialDistribution__12	mito__37	mito_RadialDistribution__17	mito__38	mito_RadialDistribution__18	mito__35	mito_RadialDistribution__13
cell_RadialDistribution_ZernikeMagnitude_mito_4_0	mito__37	mito_RadialDistribution__13	mito__38	mito_RadialDistribution__18	mito__39	mito_RadialDistribution__19	mito__36	mito_RadialDistribution__14
cell_RadialDistribution_ZernikeMagnitude_mito_4_2	mito__35	mito_RadialDistribution__11	mito__39	mito_RadialDistribution__19	mito__40	mito_RadialDistribution__20	mito__37	mito_RadialDistribution__15
cell_RadialDistribution_ZernikeMagnitude_mito_4_4	mito__38	mito_RadialDistribution__14	mito__40	mito_RadialDistribution__20	mito__41	mito_RadialDistribution__21	mito__38	mito_RadialDistribution__16
cell_RadialDistribution_ZernikeMagnitude_mito_5_1	mito__39	mito_RadialDistribution__15	mito__41	mito_RadialDistribution__21	mito__42	mito_RadialDistribution__22	mito__39	mito_RadialDistribution__17
cell_RadialDistribution_ZernikeMagnitude_mito_5_3	mito__40	mito_RadialDistribution__16	mito__42	mito_RadialDistribution__22	mito__43	mito_RadialDistribution__23	mito__40	mito_RadialDistribution__18
cell_RadialDistribution_ZernikeMagnitude_mito_5_5	mito__41	mito_RadialDistribution__17	mito__43	mito_RadialDistribution__23	mito__44	mito_RadialDistribution__24	mito__41	mito_RadialDistribution__19
cell_RadialDistribution_ZernikeMagnitude_tubulin_0_0	tubulin__16	tubulin_RadialDistribution__12	tubulin__2	tubulin_RadialDistribution__12	tubulin__4	tubulin_RadialDistribution__12	tubulin__3	tubulin_RadialDistribution__10
cell_RadialDistribution_ZernikeMagnitude_tubulin_1_1	tubulin__31	tubulin_RadialDistribution__13	tubulin__18	tubulin_RadialDistribution__13	tubulin__20	tubulin_RadialDistribution__13	tubulin__1	tubulin_RadialDistribution__10
cell_RadialDistribution_ZernikeMagnitude_tubulin_2_0	tubulin__32	tubulin_RadialDistribution__12	tubulin__19	tubulin_RadialDistribution__14	tubulin__21	tubulin_RadialDistribution__14	tubulin__3	tubulin_RadialDistribution__11
cell_RadialDistribution_ZernikeMagnitude_tubulin_2_2	tubulin__33	tubulin_RadialDistribution__14	tubulin__20	tubulin_RadialDistribution__15	tubulin__22	tubulin_RadialDistribution__15	tubulin__15	tubulin_RadialDistribution__10
cell_RadialDistribution_ZernikeMagnitude_tubulin_3_1	tubulin__31	tubulin_RadialDistribution__13	tubulin__18	tubulin_RadialDistribution__13	tubulin__23	tubulin_RadialDistribution__16	tubulin__1	tubulin_RadialDistribution__10
cell_RadialDistribution_ZernikeMagnitude_tubulin_3_3	tubulin__34	tubulin_RadialDistribution__15	tubulin__21	tubulin_RadialDistribution__16	tubulin__24	tubulin_RadialDistribution__17	tubulin__15	tubulin_RadialDistribution__10
cell_RadialDistribution_ZernikeMagnitude_tubulin_4_0	tubulin__35	tubulin_RadialDistribution__16	tubulin__22	tubulin_RadialDistribution__17	tubulin__25	tubulin_RadialDistribution__18	tubulin__16	tubulin_RadialDistribution__12
cell_RadialDistribution_ZernikeMagnitude_tubulin_4_2	tubulin__36	tubulin_RadialDistribution__17	tubulin__20	tubulin_RadialDistribution__15	tubulin__26	tubulin_RadialDistribution__19	tubulin__1	tubulin_RadialDistribution__10
cell_RadialDistribution_ZernikeMagnitude_tubulin_4_4	tubulin__37	tubulin_RadialDistribution__18	tubulin__23	tubulin_RadialDistribution__18	tubulin__27	tubulin_RadialDistribution__20	tubulin__15	tubulin_RadialDistribution__10
cell_RadialDistribution_ZernikeMagnitude_tubulin_5_1	tubulin__38	tubulin_RadialDistribution__19	tubulin__24	tubulin_RadialDistribution__12	tubulin__28	tubulin_RadialDistribution__21	tubulin__1	tubulin_RadialDistribution__10
cell_RadialDistribution_ZernikeMagnitude_tubulin_5_3	tubulin__39	tubulin_RadialDistribution__20	tubulin__21	tubulin_RadialDistribution__16	tubulin__29	tubulin_RadialDistribution__22	tubulin__1	tubulin_RadialDistribution__10
cell_RadialDistribution_ZernikeMagnitude_tubulin_5_5	tubulin__40	tubulin_RadialDistribution__21	tubulin__25	tubulin_RadialDistribution__19	tubulin__30	tubulin_RadialDistribution__23	tubulin__15	tubulin_RadialDistribution__10
cell_RadialDistribution_ZernikePhase_ER_1_1	ER__37	ER_RadialDistribution__19	ER__41	ER_RadialDistribution__23	ER__44	ER_RadialDistribution__25	ER__44	ER_RadialDistribution__24
cell_RadialDistribution_ZernikePhase_ER_2_2	ER__38	ER_RadialDistribution__20	ER__42	ER_RadialDistribution__24	ER__45	ER_RadialDistribution__26	ER__45	ER_RadialDistribution__25
cell_RadialDistribution_ZernikePhase_ER_3_1	ER__39	ER_RadialDistribution__21	ER__43	ER_RadialDistribution__25	ER__46	ER_RadialDistribution__27	ER__46	ER_RadialDistribution__26
cell_RadialDistribution_ZernikePhase_ER_3_3	ER__40	ER_RadialDistribution__22	ER__44	ER_RadialDistribution__26	ER__47	ER_RadialDistribution__28	ER__47	ER_RadialDistribution__27
cell_RadialDistribution_ZernikePhase_ER_4_2	ER__41	ER_RadialDistribution__23	ER__45	ER_RadialDistribution__27	ER__48	ER_RadialDistribution__29	ER__48	ER_RadialDistribution__28
cell_RadialDistribution_ZernikePhase_ER_4_4	ER__42	ER_RadialDistribution__24	ER__46	ER_RadialDistribution__28	ER__49	ER_RadialDistribution__30	ER__49	ER_RadialDistribution__29
cell_RadialDistribution_ZernikePhase_ER_5_1	ER__43	ER_RadialDistribution__25	ER__47	ER_RadialDistribution__29	ER__50	ER_RadialDistribution__31	ER__50	ER_RadialDistribution__30
cell_RadialDistribution_ZernikePhase_ER_5_3	ER__44	ER_RadialDistribution__26	ER__48	ER_RadialDistribution__30	ER__51	ER_RadialDistribution__32	ER__51	ER_RadialDistribution__31
cell_RadialDistribution_ZernikePhase_ER_5_5	ER__45	ER_RadialDistribution__27	ER__49	ER_RadialDistribution__31	ER__52	ER_RadialDistribution__33	ER__52	ER_RadialDistribution__32
cell_RadialDistribution_ZernikePhase_actin_1_1	actin__21	actin_RadialDistribution__18	actin__23	actin_RadialDistribution__21	actin__21	actin_RadialDistribution__19	actin__30	actin_RadialDistribution__24
cell_RadialDistribution_ZernikePhase_actin_2_2	actin__22	actin_RadialDistribution__19	actin__24	actin_RadialDistribution__22	actin__22	actin_RadialDistribution__20	actin__31	actin_RadialDistribution__25
cell_RadialDistribution_ZernikePhase_actin_3_1	actin__23	actin_RadialDistribution__20	actin__25	actin_RadialDistribution__23	actin__23	actin_RadialDistribution__21	actin__32	actin_RadialDistribution__26
cell_RadialDistribution_ZernikePhase_actin_3_3	actin__24	actin_RadialDistribution__21	actin__26	actin_RadialDistribution__24	actin__24	actin_RadialDistribution__22	actin__33	actin_RadialDistribution__27
cell_RadialDistribution_ZernikePhase_actin_4_2	actin__25	actin_RadialDistribution__22	actin__27	actin_RadialDistribution__25	actin__25	actin_RadialDistribution__23	actin__34	actin_RadialDistribution__28
cell_RadialDistribution_ZernikePhase_actin_4_4	actin__26	actin_RadialDistribution__23	actin__28	actin_RadialDistribution__26	actin__26	actin_RadialDistribution__24	actin__35	actin_RadialDistribution__29
cell_RadialDistribution_ZernikePhase_actin_5_1	actin__27	actin_RadialDistribution__24	actin__29	actin_RadialDistribution__27	actin__27	actin_RadialDistribution__25	actin__36	actin_RadialDistribution__30
cell_RadialDistribution_ZernikePhase_actin_5_3	actin__28	actin_RadialDistribution__25	actin__30	actin_RadialDistribution__28	actin__28	actin_RadialDistribution__26	actin__37	actin_RadialDistribution__31
cell_RadialDistribution_ZernikePhase_actin_5_5	actin__29	actin_RadialDistribution__26	actin__31	actin_RadialDistribution__29	actin__29	actin_RadialDistribution__27	actin__38	actin_RadialDistribution__32
cell_RadialDistribution_ZernikePhase_cd25_1_1	cd25__30	cd25_RadialDistribution__14	cd25__28	cd25_RadialDistribution__14	cd25__30	cd25_RadialDistribution__14	cd25__44	cd25_RadialDistribution__23
cell_RadialDistribution_ZernikePhase_cd25_2_2	cd25__31	cd25_RadialDistribution__15	cd25__29	cd25_RadialDistribution__15	cd25__31	cd25_RadialDistribution__15	cd25__45	cd25_RadialDistribution__24
cell_RadialDistribution_ZernikePhase_cd25_3_1	cd25__32	cd25_RadialDistribution__16	cd25__30	cd25_RadialDistribution__16	cd25__32	cd25_RadialDistribution__16	cd25__46	cd25_RadialDistribution__25
cell_RadialDistribution_ZernikePhase_cd25_3_3	cd25__33	cd25_RadialDistribution__17	cd25__31	cd25_RadialDistribution__17	cd25__33	cd25_RadialDistribution__17	cd25__47	cd25_RadialDistribution__26
cell_RadialDistribution_ZernikePhase_cd25_4_2	cd25__34	cd25_RadialDistribution__18	cd25__32	cd25_RadialDistribution__18	cd25__34	cd25_RadialDistribution__18	cd25__48	cd25_RadialDistribution__27
cell_RadialDistribution_ZernikePhase_cd25_4_4	cd25__35	cd25_RadialDistribution__19	cd25__33	cd25_RadialDistribution__19	cd25__35	cd25_RadialDistribution__19	cd25__49	cd25_RadialDistribution__28
cell_RadialDistribution_ZernikePhase_cd25_5_1	cd25__36	cd25_RadialDistribution__20	cd25__34	cd25_RadialDistribution__20	cd25__36	cd25_RadialDistribution__20	cd25__50	cd25_RadialDistribution__29
cell_RadialDistribution_ZernikePhase_cd25_5_3	cd25__37	cd25_RadialDistribution__21	cd25__35	cd25_RadialDistribution__21	cd25__37	cd25_RadialDistribution__21	cd25__51	cd25_RadialDistribution__30
cell_RadialDistribution_ZernikePhase_cd25_5_5	cd25__38	cd25_RadialDistribution__22	cd25__36	cd25_RadialDistribution__22	cd25__38	cd25_RadialDistribution__22	cd25__52	cd25_RadialDistribution__31
cell_RadialDistribution_ZernikePhase_mito_1_1	mito__42	mito_RadialDistribution__18	mito__44	mito_RadialDistribution__24	mito__45	mito_RadialDistribution__25	mito__42	mito_RadialDistribution__20
cell_RadialDistribution_ZernikePhase_mito_2_2	mito__43	mito_RadialDistribution__19	mito__45	mito_RadialDistribution__25	mito__46	mito_RadialDistribution__26	mito__43	mito_RadialDistribution__21
cell_RadialDistribution_ZernikePhase_mito_3_1	mito__44	mito_RadialDistribution__20	mito__46	mito_RadialDistribution__26	mito__47	mito_RadialDistribution__27	mito__44	mito_RadialDistribution__22
cell_RadialDistribution_ZernikePhase_mito_3_3	mito__45	mito_RadialDistribution__21	mito__47	mito_RadialDistribution__27	mito__48	mito_RadialDistribution__28	mito__45	mito_RadialDistribution__23
cell_RadialDistribution_ZernikePhase_mito_4_2	mito__46	mito_RadialDistribution__22	mito__48	mito_RadialDistribution__28	mito__49	mito_RadialDistribution__29	mito__46	mito_RadialDistribution__24
cell_RadialDistribution_ZernikePhase_mito_4_4	mito__47	mito_RadialDistribution__23	mito__49	mito_RadialDistribution__29	mito__50	mito_RadialDistribution__30	mito__47	mito_RadialDistribution__25
cell_RadialDistribution_ZernikePhase_mito_5_1	mito__48	mito_RadialDistribution__24	mito__50	mito_RadialDistribution__30	mito__51	mito_RadialDistribution__31	mito__48	mito_RadialDistribution__26
cell_RadialDistribution_ZernikePhase_mito_5_3	mito__49	mito_RadialDistribution__25	mito__51	mito_RadialDistribution__31	mito__52	mito_RadialDistribution__32	mito__49	mito_RadialDistribution__27
cell_RadialDistribution_ZernikePhase_mito_5_5	mito__50	mito_RadialDistribution__26	mito__52	mito_RadialDistribution__32	mito__53	mito_RadialDistribution__33	mito__50	mito_RadialDistribution__28
cell_RadialDistribution_ZernikePhase_tubulin_1_1	tubulin__41	tubulin_RadialDistribution__22	tubulin__26	tubulin_RadialDistribution__20	tubulin__31	tubulin_RadialDistribution__24	tubulin__17	tubulin_RadialDistribution__13
cell_RadialDistribution_ZernikePhase_tubulin_2_2	tubulin__42	tubulin_RadialDistribution__23	tubulin__27	tubulin_RadialDistribution__21	tubulin__32	tubulin_RadialDistribution__25	tubulin__18	tubulin_RadialDistribution__14
cell_RadialDistribution_ZernikePhase_tubulin_3_1	tubulin__43	tubulin_RadialDistribution__24	tubulin__28	tubulin_RadialDistribution__22	tubulin__33	tubulin_RadialDistribution__26	tubulin__19	tubulin_RadialDistribution__15
cell_RadialDistribution_ZernikePhase_tubulin_3_3	tubulin__44	tubulin_RadialDistribution__25	tubulin__29	tubulin_RadialDistribution__23	tubulin__34	tubulin_RadialDistribution__27	tubulin__20	tubulin_RadialDistribution__16
cell_RadialDistribution_ZernikePhase_tubulin_4_2	tubulin__45	tubulin_RadialDistribution__26	tubulin__30	tubulin_RadialDistribution__24	tubulin__35	tubulin_RadialDistribution__28	tubulin__21	tubulin_RadialDistribution__17
cell_RadialDistribution_ZernikePhase_tubulin_4_4	tubulin__46	tubulin_RadialDistribution__27	tubulin__31	tubulin_RadialDistribution__25	tubulin__36	tubulin_RadialDistribution__29	tubulin__22	tubulin_RadialDistribution__18
cell_RadialDistribution_ZernikePhase_tubulin_5_1	tubulin__47	tubulin_RadialDistribution__28	tubulin__32	tubulin_RadialDistribution__26	tubulin__37	tubulin_RadialDistribution__30	tubulin__23	tubulin_RadialDistribution__19
cell_RadialDistribution_ZernikePhase_tubulin_5_3	tubulin__48	tubulin_RadialDistribution__29	tubulin__33	tubulin_RadialDistribution__27	tubulin__38	tubulin_RadialDistribution__31	tubulin__24	tubulin_RadialDistribution__20
cell_RadialDistribution_ZernikePhase_tubulin_5_5	tubulin__49	tubulin_RadialDistribution__30	tubulin__34	tubulin_RadialDistribution__28	tubulin__39	tubulin_RadialDistribution__32	tubulin__25	tubulin_RadialDistribution__21
cell_Texture_AngularSecondMoment_ER_12_00_256	ER__46	ER_Texture__1	ER__50	ER_Texture__1	ER__53	ER_Texture__1	ER__53	ER_Texture__1
cell_Texture_AngularSecondMoment_ER_3_00_256	ER__46	ER_Texture__1	ER__51	ER_Texture__2	ER__54	ER_Texture__2	ER__53	ER_Texture__1
cell_Texture_AngularSecondMoment_actin_12_00_256	actin__30	actin_Texture__1	actin__32	actin_Texture__1	actin__30	actin_Texture__1	actin__39	actin_Texture__1
cell_Texture_AngularSecondMoment_actin_3_00_256	actin__30	actin_Texture__1	actin__32	actin_Texture__1	actin__30	actin_Texture__1	actin__39	actin_Texture__1
cell_Texture_AngularSecondMoment_cd25_12_00_256	cd25__39	cd25_Texture__1	cd25__37	cd25_Texture__1	cd25__39	cd25_Texture__1	cd25__53	cd25_Texture__1
cell_Texture_AngularSecondMoment_cd25_3_00_256	cd25__40	cd25_Texture__2	cd25__38	cd25_Texture__2	cd25__40	cd25_Texture__2	cd25__53	cd25_Texture__1
cell_Texture_AngularSecondMoment_mito_12_00_256	mito__51	mito_Texture__1	mito__53	mito_Texture__1	mito__54	mito_Texture__1	mito__51	mito_Texture__1
cell_Texture_AngularSecondMoment_mito_3_00_256	mito__51	mito_Texture__1	mito__53	mito_Texture__1	mito__54	mito_Texture__1	mito__51	mito_Texture__1
cell_Texture_AngularSecondMoment_tubulin_12_00_256	tubulin__50	tubulin_Texture__1	tubulin__35	tubulin_Texture__1	tubulin__40	tubulin_Texture__1	tubulin__26	tubulin_Texture__1
cell_Texture_AngularSecondMoment_tubulin_3_00_256	tubulin__50	tubulin_Texture__1	tubulin__35	tubulin_Texture__1	tubulin__40	tubulin_Texture__1	tubulin__27	tubulin_Texture__2
cell_Texture_Contrast_ER_12_00_256	ER__18	ER_Texture__2	ER__19	ER_Texture__3	ER__21	ER_Texture__3	ER__16	ER_Texture__2
cell_Texture_Contrast_ER_3_00_256	ER__18	ER_Texture__2	ER__19	ER_Texture__3	ER__21	ER_Texture__3	ER__16	ER_Texture__2
cell_Texture_Contrast_actin_12_00_256	actin__1	actin_Texture__2	actin__1	actin_Texture__2	actin__1	actin_Texture__2	actin__7	actin_Texture__2
cell_Texture_Contrast_actin_3_00_256	actin__1	actin_Texture__2	actin__1	actin_Texture__2	actin__1	actin_Texture__2	actin__7	actin_Texture__2
cell_Texture_Contrast_cd25_12_00_256	cd25__41	cd25_Texture__3	cd25__13	cd25_Texture__3	cd25__16	cd25_Texture__3	cd25__21	cd25_Texture__2
cell_Texture_Contrast_cd25_3_00_256	cd25__41	cd25_Texture__3	cd25__13	cd25_Texture__3	cd25__16	cd25_Texture__3	cd25__21	cd25_Texture__2
cell_Texture_Contrast_mito_12_00_256	mito__23	mito_Texture__2	mito__20	mito_Texture__2	mito__19	mito_Texture__2	mito__21	mito_Texture__2
cell_Texture_Contrast_mito_3_00_256	mito__23	mito_Texture__2	mito__20	mito_Texture__2	mito__19	mito_Texture__2	mito__21	mito_Texture__2
cell_Texture_Contrast_tubulin_12_00_256	tubulin__18	tubulin_Texture__2	tubulin__5	tubulin_Texture__2	tubulin__8	tubulin_Texture__2	tubulin__1	tubulin_Texture__3
cell_Texture_Contrast_tubulin_3_00_256	tubulin__18	tubulin_Texture__2	tubulin__5	tubulin_Texture__2	tubulin__8	tubulin_Texture__2	tubulin__1	tubulin_Texture__3
cell_Texture_Correlation_ER_12_00_256	ER__47	ER_Texture__3	ER__52	ER_Texture__4	ER__55	ER_Texture__4	ER__54	ER_Texture__3
cell_Texture_Correlation_ER_3_00_256	ER__48	ER_Texture__4	ER__53	ER_Texture__5	ER__56	ER_Texture__5	ER__55	ER_Texture__4
cell_Texture_Correlation_actin_12_00_256	actin__31	actin_Texture__3	actin__33	actin_Texture__3	actin__31	actin_Texture__3	actin__40	actin_Texture__3
cell_Texture_Correlation_actin_3_00_256	actin__32	actin_Texture__4	actin__34	actin_Texture__4	actin__32	actin_Texture__4	actin__41	actin_Texture__4
cell_Texture_Correlation_cd25_12_00_256	cd25__42	cd25_Texture__4	cd25__39	cd25_Texture__4	cd25__41	cd25_Texture__4	cd25__54	cd25_Texture__3
cell_Texture_Correlation_cd25_3_00_256	cd25__43	cd25_Texture__5	cd25__40	cd25_Texture__5	cd25__42	cd25_Texture__5	cd25__55	cd25_Texture__4
cell_Texture_Correlation_mito_12_00_256	mito__52	mito_Texture__3	mito__54	mito_Texture__3	mito__55	mito_Texture__3	mito__52	mito_Texture__3
cell_Texture_Correlation_mito_3_00_256	mito__53	mito_Texture__4	mito__55	mito_Texture__4	mito__55	mito_Texture__3	mito__53	mito_Texture__4
cell_Texture_Correlation_tubulin_12_00_256	tubulin__51	tubulin_Texture__3	tubulin__36	tubulin_Texture__3	tubulin__41	tubulin_Texture__3	tubulin__28	tubulin_Texture__4
cell_Texture_Correlation_tubulin_3_00_256	tubulin__52	tubulin_Texture__4	tubulin__37	tubulin_Texture__4	tubulin__42	tubulin_Texture__4	tubulin__29	tubulin_Texture__5
cell_Texture_DifferenceEntropy_ER_12_00_256	ER__18	ER_Texture__2	ER__19	ER_Texture__3	ER__21	ER_Texture__3	ER__16	ER_Texture__2
cell_Texture_DifferenceEntropy_ER_3_00_256	ER__18	ER_Texture__2	ER__19	ER_Texture__3	ER__21	ER_Texture__3	ER__16	ER_Texture__2
cell_Texture_DifferenceEntropy_actin_12_00_256	actin__1	actin_Texture__2	actin__1	actin_Texture__2	actin__1	actin_Texture__2	actin__3	actin_Texture__2
cell_Texture_DifferenceEntropy_actin_3_00_256	actin__1	actin_Texture__2	actin__1	actin_Texture__2	actin__1	actin_Texture__2	actin__3	actin_Texture__2
cell_Texture_DifferenceEntropy_cd25_12_00_256	cd25__41	cd25_Texture__3	cd25__13	cd25_Texture__3	cd25__16	cd25_Texture__3	cd25__21	cd25_Texture__2
cell_Texture_DifferenceEntropy_cd25_3_00_256	cd25__41	cd25_Texture__3	cd25__13	cd25_Texture__3	cd25__16	cd25_Texture__3	cd25__21	cd25_Texture__2
cell_Texture_DifferenceEntropy_mito_12_00_256	mito__23	mito_Texture__2	mito__20	mito_Texture__2	mito__19	mito_Texture__2	mito__21	mito_Texture__2
cell_Texture_DifferenceEntropy_mito_3_00_256	mito__23	mito_Texture__2	mito__20	mito_Texture__2	mito__19	mito_Texture__2	mito__21	mito_Texture__2
cell_Texture_DifferenceEntropy_tubulin_12_00_256	tubulin__18	tubulin_Texture__2	tubulin__5	tubulin_Texture__2	tubulin__8	tubulin_Texture__2	tubulin__1	tubulin_Texture__3
cell_Texture_DifferenceEntropy_tubulin_3_00_256	tubulin__18	tubulin_Texture__2	tubulin__5	tubulin_Texture__2	tubulin__8	tubulin_Texture__2	tubulin__1	tubulin_Texture__3
cell_Texture_DifferenceVariance_ER_12_00_256	ER__46	ER_Texture__1	ER__50	ER_Texture__1	ER__53	ER_Texture__1	ER__53	ER_Texture__1
cell_Texture_DifferenceVariance_ER_3_00_256	ER__46	ER_Texture__1	ER__51	ER_Texture__2	ER__54	ER_Texture__2	ER__53	ER_Texture__1
cell_Texture_DifferenceVariance_actin_12_00_256	actin__30	actin_Texture__1	actin__32	actin_Texture__1	actin__30	actin_Texture__1	actin__39	actin_Texture__1
cell_Texture_DifferenceVariance_actin_3_00_256	actin__30	actin_Texture__1	actin__32	actin_Texture__1	actin__30	actin_Texture__1	actin__39	actin_Texture__1
cell_Texture_DifferenceVariance_cd25_12_00_256	cd25__44	cd25_Texture__6	cd25__37	cd25_Texture__1	cd25__40	cd25_Texture__2	cd25__56	cd25_Texture__5
cell_Texture_DifferenceVariance_cd25_3_00_256	cd25__45	cd25_Texture__7	cd25__38	cd25_Texture__2	cd25__40	cd25_Texture__2	cd25__56	cd25_Texture__5
cell_Texture_DifferenceVariance_mito_12_00_256	mito__51	mito_Texture__1	mito__53	mito_Texture__1	mito__54	mito_Texture__1	mito__51	mito_Texture__1
cell_Texture_DifferenceVariance_mito_3_00_256	mito__51	mito_Texture__1	mito__53	mito_Texture__1	mito__54	mito_Texture__1	mito__51	mito_Texture__1
cell_Texture_DifferenceVariance_tubulin_12_00_256	tubulin__53	tubulin_Texture__5	tubulin__38	tubulin_Texture__5	tubulin__43	tubulin_Texture__5	tubulin__26	tubulin_Texture__1
cell_Texture_DifferenceVariance_tubulin_3_00_256	tubulin__53	tubulin_Texture__5	tubulin__38	tubulin_Texture__5	tubulin__43	tubulin_Texture__5	tubulin__27	tubulin_Texture__2
cell_Texture_Entropy_ER_12_00_256	ER__16	ER_Texture__2	ER__19	ER_Texture__3	ER__21	ER_Texture__3	ER__16	ER_Texture__2
cell_Texture_Entropy_ER_3_00_256	ER__16	ER_Texture__2	ER__19	ER_Texture__3	ER__19	ER_Texture__3	ER__16	ER_Texture__2
cell_Texture_Entropy_actin_12_00_256	actin__1	actin_Texture__2	actin__1	actin_Texture__2	actin__1	actin_Texture__2	actin__3	actin_Texture__2
cell_Texture_Entropy_actin_3_00_256	actin__1	actin_Texture__2	actin__1	actin_Texture__2	actin__1	actin_Texture__2	actin__3	actin_Texture__2
cell_Texture_Entropy_cd25_12_00_256	cd25__41	cd25_Texture__3	cd25__13	cd25_Texture__3	cd25__16	cd25_Texture__3	cd25__21	cd25_Texture__2
cell_Texture_Entropy_cd25_3_00_256	cd25__41	cd25_Texture__3	cd25__13	cd25_Texture__3	cd25__16	cd25_Texture__3	cd25__21	cd25_Texture__2
cell_Texture_Entropy_mito_12_00_256	mito__23	mito_Texture__2	mito__17	mito_Texture__2	mito__21	mito_Texture__2	mito__17	mito_Texture__2
cell_Texture_Entropy_mito_3_00_256	mito__23	mito_Texture__2	mito__17	mito_Texture__2	mito__21	mito_Texture__2	mito__17	mito_Texture__2
cell_Texture_Entropy_tubulin_12_00_256	tubulin__18	tubulin_Texture__2	tubulin__5	tubulin_Texture__2	tubulin__8	tubulin_Texture__2	tubulin__1	tubulin_Texture__3
cell_Texture_Entropy_tubulin_3_00_256	tubulin__18	tubulin_Texture__2	tubulin__5	tubulin_Texture__2	tubulin__8	tubulin_Texture__2	tubulin__1	tubulin_Texture__3
cell_Texture_InfoMeas1_ER_12_00_256	ER__49	ER_Texture__5	ER__54	ER_Texture__6	ER__57	ER_Texture__6	ER__56	ER_Texture__5
cell_Texture_InfoMeas1_ER_3_00_256	ER__50	ER_Texture__6	ER__55	ER_Texture__7	ER__58	ER_Texture__7	ER__57	ER_Texture__6
cell_Texture_InfoMeas1_actin_12_00_256	actin__33	actin_Texture__5	actin__35	actin_Texture__5	actin__33	actin_Texture__5	actin__42	actin_Texture__5
cell_Texture_InfoMeas1_actin_3_00_256	actin__34	actin_Texture__6	actin__36	actin_Texture__6	actin__33	actin_Texture__5	actin__42	actin_Texture__5
cell_Texture_InfoMeas1_cd25_12_00_256	cd25__46	cd25_Texture__8	cd25__41	cd25_Texture__6	cd25__43	cd25_Texture__6	cd25__57	cd25_Texture__6
cell_Texture_InfoMeas1_cd25_3_00_256	cd25__47	cd25_Texture__9	cd25__42	cd25_Texture__7	cd25__44	cd25_Texture__7	cd25__58	cd25_Texture__7
cell_Texture_InfoMeas1_mito_12_00_256	mito__54	mito_Texture__5	mito__56	mito_Texture__5	mito__56	mito_Texture__4	mito__54	mito_Texture__5
cell_Texture_InfoMeas1_mito_3_00_256	mito__55	mito_Texture__6	mito__57	mito_Texture__6	mito__56	mito_Texture__4	mito__55	mito_Texture__6
cell_Texture_InfoMeas1_tubulin_12_00_256	tubulin__54	tubulin_Texture__6	tubulin__39	tubulin_Texture__6	tubulin__44	tubulin_Texture__6	tubulin__30	tubulin_Texture__6
cell_Texture_InfoMeas1_tubulin_3_00_256	tubulin__55	tubulin_Texture__7	tubulin__39	tubulin_Texture__6	tubulin__45	tubulin_Texture__7	tubulin__31	tubulin_Texture__7
cell_Texture_InfoMeas2_ER_12_00_256	ER__51	ER_Texture__7	ER__19	ER_Texture__3	ER__59	ER_Texture__8	ER__58	ER_Texture__7
cell_Texture_InfoMeas2_ER_3_00_256	ER__51	ER_Texture__7	ER__53	ER_Texture__5	ER__56	ER_Texture__5	ER__55	ER_Texture__4
cell_Texture_InfoMeas2_actin_12_00_256	actin__17	actin_Texture__2	actin__18	actin_Texture__2	actin__15	actin_Texture__2	actin__43	actin_Texture__6
cell_Texture_InfoMeas2_actin_3_00_256	actin__17	actin_Texture__2	actin__18	actin_Texture__2	actin__15	actin_Texture__2	actin__43	actin_Texture__6
cell_Texture_InfoMeas2_cd25_12_00_256	cd25__41	cd25_Texture__3	cd25__13	cd25_Texture__3	cd25__16	cd25_Texture__3	cd25__21	cd25_Texture__2
cell_Texture_InfoMeas2_cd25_3_00_256	cd25__41	cd25_Texture__3	cd25__13	cd25_Texture__3	cd25__16	cd25_Texture__3	cd25__21	cd25_Texture__2
cell_Texture_InfoMeas2_mito_12_00_256	mito__31	mito_Texture__2	mito__20	mito_Texture__2	mito__57	mito_Texture__5	mito__34	mito_Texture__7
cell_Texture_InfoMeas2_mito_3_00_256	mito__31	mito_Texture__2	mito__36	mito_Texture__7	mito__57	mito_Texture__5	mito__34	mito_Texture__7
cell_Texture_InfoMeas2_tubulin_12_00_256	tubulin__56	tubulin_Texture__8	tubulin__5	tubulin_Texture__2	tubulin__46	tubulin_Texture__8	tubulin__1	tubulin_Texture__3
cell_Texture_InfoMeas2_tubulin_3_00_256	tubulin__57	tubulin_Texture__9	tubulin__5	tubulin_Texture__2	tubulin__42	tubulin_Texture__4	tubulin__1	tubulin_Texture__3
cell_Texture_InverseDifferenceMoment_ER_12_00_256	ER__52	ER_Texture__8	ER__56	ER_Texture__8	ER__60	ER_Texture__9	ER__53	ER_Texture__1
cell_Texture_InverseDifferenceMoment_ER_3_00_256	ER__52	ER_Texture__8	ER__56	ER_Texture__8	ER__60	ER_Texture__9	ER__53	ER_Texture__1
cell_Texture_InverseDifferenceMoment_actin_12_00_256	actin__30	actin_Texture__1	actin__32	actin_Texture__1	actin__30	actin_Texture__1	actin__39	actin_Texture__1
cell_Texture_InverseDifferenceMoment_actin_3_00_256	actin__30	actin_Texture__1	actin__32	actin_Texture__1	actin__30	actin_Texture__1	actin__39	actin_Texture__1
cell_Texture_InverseDifferenceMoment_cd25_12_00_256	cd25__39	cd25_Texture__1	cd25__37	cd25_Texture__1	cd25__39	cd25_Texture__1	cd25__53	cd25_Texture__1
cell_Texture_InverseDifferenceMoment_cd25_3_00_256	cd25__40	cd25_Texture__2	cd25__38	cd25_Texture__2	cd25__40	cd25_Texture__2	cd25__53	cd25_Texture__1
cell_Texture_InverseDifferenceMoment_mito_12_00_256	mito__51	mito_Texture__1	mito__53	mito_Texture__1	mito__54	mito_Texture__1	mito__51	mito_Texture__1
cell_Texture_InverseDifferenceMoment_mito_3_00_256	mito__51	mito_Texture__1	mito__53	mito_Texture__1	mito__54	mito_Texture__1	mito__51	mito_Texture__1
cell_Texture_InverseDifferenceMoment_tubulin_12_00_256	tubulin__50	tubulin_Texture__1	tubulin__35	tubulin_Texture__1	tubulin__40	tubulin_Texture__1	tubulin__26	tubulin_Texture__1
cell_Texture_InverseDifferenceMoment_tubulin_3_00_256	tubulin__50	tubulin_Texture__1	tubulin__35	tubulin_Texture__1	tubulin__40	tubulin_Texture__1	tubulin__27	tubulin_Texture__2
cell_Texture_SumAverage_ER_12_00_256	ER__16	ER_Texture__2	ER__15	ER_Texture__3	ER__19	ER_Texture__3	ER__16	ER_Texture__2
cell_Texture_SumAverage_ER_3_00_256	ER__16	ER_Texture__2	ER__15	ER_Texture__3	ER__19	ER_Texture__3	ER__16	ER_Texture__2
cell_Texture_SumAverage_actin_12_00_256	actin__1	actin_Texture__2	actin__1	actin_Texture__2	actin__1	actin_Texture__2	actin__3	actin_Texture__2
cell_Texture_SumAverage_actin_3_00_256	actin__1	actin_Texture__2	actin__1	actin_Texture__2	actin__1	actin_Texture__2	actin__3	actin_Texture__2
cell_Texture_SumAverage_cd25_12_00_256	cd25__13	cd25_Texture__3	cd25__13	cd25_Texture__3	cd25__16	cd25_Texture__3	cd25__15	cd25_Texture__8
cell_Texture_SumAverage_cd25_3_00_256	cd25__13	cd25_Texture__3	cd25__13	cd25_Texture__3	cd25__16	cd25_Texture__3	cd25__15	cd25_Texture__8
cell_Texture_SumAverage_mito_12_00_256	mito__23	mito_Texture__2	mito__17	mito_Texture__2	mito__16	mito_Texture__2	mito__17	mito_Texture__2
cell_Texture_SumAverage_mito_3_00_256	mito__23	mito_Texture__2	mito__17	mito_Texture__2	mito__16	mito_Texture__2	mito__17	mito_Texture__2
cell_Texture_SumAverage_tubulin_12_00_256	tubulin__18	tubulin_Texture__2	tubulin__5	tubulin_Texture__2	tubulin__8	tubulin_Texture__2	tubulin__1	tubulin_Texture__3
cell_Texture_SumAverage_tubulin_3_00_256	tubulin__18	tubulin_Texture__2	tubulin__5	tubulin_Texture__2	tubulin__8	tubulin_Texture__2	tubulin__1	tubulin_Texture__3
cell_Texture_SumEntropy_ER_12_00_256	ER__16	ER_Texture__2	ER__19	ER_Texture__3	ER__21	ER_Texture__3	ER__16	ER_Texture__2
cell_Texture_SumEntropy_ER_3_00_256	ER__16	ER_Texture__2	ER__19	ER_Texture__3	ER__21	ER_Texture__3	ER__16	ER_Texture__2
cell_Texture_SumEntropy_actin_12_00_256	actin__1	actin_Texture__2	actin__1	actin_Texture__2	actin__1	actin_Texture__2	actin__3	actin_Texture__2
cell_Texture_SumEntropy_actin_3_00_256	actin__1	actin_Texture__2	actin__1	actin_Texture__2	actin__1	actin_Texture__2	actin__3	actin_Texture__2
cell_Texture_SumEntropy_cd25_12_00_256	cd25__41	cd25_Texture__3	cd25__13	cd25_Texture__3	cd25__16	cd25_Texture__3	cd25__21	cd25_Texture__2
cell_Texture_SumEntropy_cd25_3_00_256	cd25__41	cd25_Texture__3	cd25__13	cd25_Texture__3	cd25__16	cd25_Texture__3	cd25__21	cd25_Texture__2
cell_Texture_SumEntropy_mito_12_00_256	mito__23	mito_Texture__2	mito__17	mito_Texture__2	mito__21	mito_Texture__2	mito__21	mito_Texture__2
cell_Texture_SumEntropy_mito_3_00_256	mito__23	mito_Texture__2	mito__17	mito_Texture__2	mito__21	mito_Texture__2	mito__21	mito_Texture__2
cell_Texture_SumEntropy_tubulin_12_00_256	tubulin__18	tubulin_Texture__2	tubulin__5	tubulin_Texture__2	tubulin__8	tubulin_Texture__2	tubulin__1	tubulin_Texture__3
cell_Texture_SumEntropy_tubulin_3_00_256	tubulin__18	tubulin_Texture__2	tubulin__5	tubulin_Texture__2	tubulin__8	tubulin_Texture__2	tubulin__1	tubulin_Texture__3
cell_Texture_SumVariance_ER_12_00_256	ER__18	ER_Texture__2	ER__19	ER_Texture__3	ER__21	ER_Texture__3	ER__16	ER_Texture__2
cell_Texture_SumVariance_ER_3_00_256	ER__18	ER_Texture__2	ER__19	ER_Texture__3	ER__21	ER_Texture__3	ER__16	ER_Texture__2
cell_Texture_SumVariance_actin_12_00_256	actin__1	actin_Texture__2	actin__1	actin_Texture__2	actin__1	actin_Texture__2	actin__7	actin_Texture__2
cell_Texture_SumVariance_actin_3_00_256	actin__1	actin_Texture__2	actin__1	actin_Texture__2	actin__1	actin_Texture__2	actin__7	actin_Texture__2
cell_Texture_SumVariance_cd25_12_00_256	cd25__41	cd25_Texture__3	cd25__13	cd25_Texture__3	cd25__16	cd25_Texture__3	cd25__21	cd25_Texture__2
cell_Texture_SumVariance_cd25_3_00_256	cd25__41	cd25_Texture__3	cd25__13	cd25_Texture__3	cd25__16	cd25_Texture__3	cd25__21	cd25_Texture__2
cell_Texture_SumVariance_mito_12_00_256	mito__23	mito_Texture__2	mito__20	mito_Texture__2	mito__21	mito_Texture__2	mito__21	mito_Texture__2
cell_Texture_SumVariance_mito_3_00_256	mito__23	mito_Texture__2	mito__20	mito_Texture__2	mito__21	mito_Texture__2	mito__21	mito_Texture__2
cell_Texture_SumVariance_tubulin_12_00_256	tubulin__18	tubulin_Texture__2	tubulin__5	tubulin_Texture__2	tubulin__8	tubulin_Texture__2	tubulin__1	tubulin_Texture__3
cell_Texture_SumVariance_tubulin_3_00_256	tubulin__18	tubulin_Texture__2	tubulin__5	tubulin_Texture__2	tubulin__8	tubulin_Texture__2	tubulin__1	tubulin_Texture__3
cell_Texture_Variance_ER_12_00_256	ER__18	ER_Texture__2	ER__19	ER_Texture__3	ER__21	ER_Texture__3	ER__16	ER_Texture__2
cell_Texture_Variance_ER_3_00_256	ER__18	ER_Texture__2	ER__19	ER_Texture__3	ER__21	ER_Texture__3	ER__16	ER_Texture__2
cell_Texture_Variance_actin_12_00_256	actin__1	actin_Texture__2	actin__1	actin_Texture__2	actin__1	actin_Texture__2	actin__7	actin_Texture__2
cell_Texture_Variance_actin_3_00_256	actin__1	actin_Texture__2	actin__1	actin_Texture__2	actin__1	actin_Texture__2	actin__7	actin_Texture__2
cell_Texture_Variance_cd25_12_00_256	cd25__41	cd25_Texture__3	cd25__13	cd25_Texture__3	cd25__16	cd25_Texture__3	cd25__21	cd25_Texture__2
cell_Texture_Variance_cd25_3_00_256	cd25__41	cd25_Texture__3	cd25__13	cd25_Texture__3	cd25__16	cd25_Texture__3	cd25__21	cd25_Texture__2
cell_Texture_Variance_mito_12_00_256	mito__23	mito_Texture__2	mito__20	mito_Texture__2	mito__21	mito_Texture__2	mito__21	mito_Texture__2
cell_Texture_Variance_mito_3_00_256	mito__23	mito_Texture__2	mito__20	mito_Texture__2	mito__21	mito_Texture__2	mito__21	mito_Texture__2
cell_Texture_Variance_tubulin_12_00_256	tubulin__18	tubulin_Texture__2	tubulin__5	tubulin_Texture__2	tubulin__8	tubulin_Texture__2	tubulin__1	tubulin_Texture__3
cell_Texture_Variance_tubulin_3_00_256	tubulin__18	tubulin_Texture__2	tubulin__5	tubulin_Texture__2	tubulin__8	tubulin_Texture__2	tubulin__1	tubulin_Texture__3
cyto_Intensity_IntegratedIntensityEdge_ER	ER__14	ER_Intensity__2	ER__13	ER_Intensity__2	ER__61	ER_Intensity__10	ER__14	ER_Intensity__2
cyto_Intensity_IntegratedIntensityEdge_actin	actin__1	actin_Intensity__1	actin__1	actin_Intensity__1	actin__1	actin_Intensity__1	actin__1	actin_Intensity__1
cyto_Intensity_IntegratedIntensityEdge_cd25	cd25__13	cd25_Intensity__1	cd25__13	cd25_Intensity__1	cd25__13	cd25_Intensity__1	cd25__14	cd25_Intensity__2
cyto_Intensity_IntegratedIntensityEdge_mito	mito__15	mito_Intensity__2	mito__16	mito_Intensity__3	mito__15	mito_Intensity__2	mito__15	mito_Intensity__2
cyto_Intensity_IntegratedIntensityEdge_tubulin	tubulin__16	tubulin_Intensity__4	tubulin__40	tubulin_Intensity__7	tubulin__47	tubulin_Intensity__8	tubulin__2	tubulin_Intensity__2
cyto_Intensity_IntegratedIntensity_ER	ER__14	ER_Intensity__2	ER__13	ER_Intensity__2	ER__13	ER_Intensity__2	ER__14	ER_Intensity__2
cyto_Intensity_IntegratedIntensity_actin	actin__1	actin_Intensity__1	actin__1	actin_Intensity__1	actin__1	actin_Intensity__1	actin__1	actin_Intensity__1
cyto_Intensity_IntegratedIntensity_cd25	cd25__13	cd25_Intensity__1	cd25__13	cd25_Intensity__1	cd25__13	cd25_Intensity__1	cd25__14	cd25_Intensity__2
cyto_Intensity_IntegratedIntensity_mito	mito__15	mito_Intensity__2	mito__15	mito_Intensity__2	mito__15	mito_Intensity__2	mito__15	mito_Intensity__2
cyto_Intensity_IntegratedIntensity_tubulin	tubulin__16	tubulin_Intensity__4	tubulin__40	tubulin_Intensity__7	tubulin__2	tubulin_Intensity__2	tubulin__2	tubulin_Intensity__2
cyto_Intensity_LowerQuartileIntensity_ER	ER__53	ER_Intensity__8	ER__57	ER_Intensity__8	ER__62	ER_Intensity__11	ER__15	ER_Intensity__3
cyto_Intensity_LowerQuartileIntensity_actin	actin__2	actin_Intensity__1	actin__1	actin_Intensity__1	actin__1	actin_Intensity__1	actin__2	actin_Intensity__2
cyto_Intensity_LowerQuartileIntensity_cd25	cd25__13	cd25_Intensity__1	cd25__13	cd25_Intensity__1	cd25__13	cd25_Intensity__1	cd25__18	cd25_Intensity__6
cyto_Intensity_LowerQuartileIntensity_mito	mito__16	mito_Intensity__3	mito__14	mito_Intensity__1	mito__16	mito_Intensity__3	mito__16	mito_Intensity__3
cyto_Intensity_LowerQuartileIntensity_tubulin	tubulin__58	tubulin_Intensity__8	tubulin__3	tubulin_Intensity__3	tubulin__7	tubulin_Intensity__7	tubulin__32	tubulin_Intensity__6
cyto_Intensity_MADIntensity_ER	ER__15	ER_Intensity__3	ER__58	ER_Intensity__9	ER__63	ER_Intensity__12	ER__19	ER_Intensity__8
cyto_Intensity_MADIntensity_actin	actin__1	actin_Intensity__1	actin__1	actin_Intensity__1	actin__1	actin_Intensity__1	actin__44	actin_Intensity__7
cyto_Intensity_MADIntensity_cd25	cd25__15	cd25_Intensity__3	cd25__14	cd25_Intensity__2	cd25__13	cd25_Intensity__1	cd25__15	cd25_Intensity__3
cyto_Intensity_MADIntensity_mito	mito__56	mito_Intensity__10	mito__58	mito_Intensity__9	mito__58	mito_Intensity__8	mito__17	mito_Intensity__3
cyto_Intensity_MADIntensity_tubulin	tubulin__16	tubulin_Intensity__4	tubulin__41	tubulin_Intensity__8	tubulin__48	tubulin_Intensity__9	tubulin__32	tubulin_Intensity__6
cyto_Intensity_MassDisplacement_ER	ER__17	ER_Intensity__5	ER__16	ER_Intensity__5	ER__16	ER_Intensity__5	ER__17	ER_Intensity__5
cyto_Intensity_MassDisplacement_actin	actin__35	actin_Intensity__4	actin__2	actin_Intensity__2	actin__34	actin_Intensity__3	actin__45	actin_Intensity__8
cyto_Intensity_MassDisplacement_cd25	cd25__48	cd25_Intensity__7	cd25__25	cd25_Intensity__3	cd25__28	cd25_Intensity__6	cd25__59	cd25_Intensity__9
cyto_Intensity_MassDisplacement_mito	mito__18	mito_Intensity__5	mito__18	mito_Intensity__5	mito__59	mito_Intensity__9	mito__18	mito_Intensity__4
cyto_Intensity_MassDisplacement_tubulin	tubulin__59	tubulin_Intensity__9	tubulin__4	tubulin_Intensity__4	tubulin__49	tubulin_Intensity__10	tubulin__4	tubulin_Intensity__4
cyto_Intensity_MaxIntensityEdge_ER	ER__18	ER_Intensity__6	ER__17	ER_Intensity__6	ER__64	ER_Intensity__13	ER__59	ER_Intensity__6
cyto_Intensity_MaxIntensityEdge_actin	actin__1	actin_Intensity__1	actin__1	actin_Intensity__1	actin__1	actin_Intensity__1	actin__5	actin_Intensity__5
cyto_Intensity_MaxIntensityEdge_cd25	cd25__13	cd25_Intensity__1	cd25__13	cd25_Intensity__1	cd25__16	cd25_Intensity__1	cd25__17	cd25_Intensity__5
cyto_Intensity_MaxIntensityEdge_mito	mito__57	mito_Intensity__7	mito__20	mito_Intensity__7	mito__19	mito_Intensity__6	mito__19	mito_Intensity__5
cyto_Intensity_MaxIntensityEdge_tubulin	tubulin__60	tubulin_Intensity__10	tubulin__5	tubulin_Intensity__5	tubulin__6	tubulin_Intensity__6	tubulin__1	tubulin_Intensity__1
cyto_Intensity_MaxIntensity_ER	ER__18	ER_Intensity__6	ER__17	ER_Intensity__6	ER__64	ER_Intensity__13	ER__18	ER_Intensity__6
cyto_Intensity_MaxIntensity_actin	actin__1	actin_Intensity__1	actin__1	actin_Intensity__1	actin__1	actin_Intensity__1	actin__5	actin_Intensity__5
cyto_Intensity_MaxIntensity_cd25	cd25__13	cd25_Intensity__1	cd25__13	cd25_Intensity__1	cd25__16	cd25_Intensity__1	cd25__17	cd25_Intensity__5
cyto_Intensity_MaxIntensity_mito	mito__57	mito_Intensity__7	mito__20	mito_Intensity__7	mito__19	mito_Intensity__6	mito__19	mito_Intensity__5
cyto_Intensity_MaxIntensity_tubulin	tubulin__60	tubulin_Intensity__10	tubulin__5	tubulin_Intensity__5	tubulin__6	tubulin_Intensity__6	tubulin__1	tubulin_Intensity__1
cyto_Intensity_MeanIntensityEdge_ER	ER__15	ER_Intensity__3	ER__58	ER_Intensity__9	ER__65	ER_Intensity__8	ER__19	ER_Intensity__8
cyto_Intensity_MeanIntensityEdge_actin	actin__2	actin_Intensity__1	actin__1	actin_Intensity__1	actin__1	actin_Intensity__1	actin__3	actin_Intensity__3
cyto_Intensity_MeanIntensityEdge_cd25	cd25__13	cd25_Intensity__1	cd25__13	cd25_Intensity__1	cd25__13	cd25_Intensity__1	cd25__18	cd25_Intensity__6
cyto_Intensity_MeanIntensityEdge_mito	mito__21	mito_Intensity__8	mito__16	mito_Intensity__3	mito__16	mito_Intensity__3	mito__16	mito_Intensity__3
cyto_Intensity_MeanIntensityEdge_tubulin	tubulin__16	tubulin_Intensity__4	tubulin__40	tubulin_Intensity__7	tubulin__47	tubulin_Intensity__8	tubulin__3	tubulin_Intensity__3
cyto_Intensity_MeanIntensity_ER	ER__15	ER_Intensity__3	ER__58	ER_Intensity__9	ER__63	ER_Intensity__12	ER__19	ER_Intensity__8
cyto_Intensity_MeanIntensity_actin	actin__2	actin_Intensity__1	actin__1	actin_Intensity__1	actin__1	actin_Intensity__1	actin__3	actin_Intensity__3
cyto_Intensity_MeanIntensity_cd25	cd25__13	cd25_Intensity__1	cd25__13	cd25_Intensity__1	cd25__13	cd25_Intensity__1	cd25__18	cd25_Intensity__6
cyto_Intensity_MeanIntensity_mito	mito__21	mito_Intensity__8	mito__16	mito_Intensity__3	mito__16	mito_Intensity__3	mito__16	mito_Intensity__3
cyto_Intensity_MeanIntensity_tubulin	tubulin__16	tubulin_Intensity__4	tubulin__40	tubulin_Intensity__7	tubulin__48	tubulin_Intensity__9	tubulin__3	tubulin_Intensity__3
cyto_Intensity_MedianIntensity_ER	ER__15	ER_Intensity__3	ER__57	ER_Intensity__8	ER__14	ER_Intensity__3	ER__19	ER_Intensity__8
cyto_Intensity_MedianIntensity_actin	actin__2	actin_Intensity__1	actin__1	actin_Intensity__1	actin__1	actin_Intensity__1	actin__3	actin_Intensity__3
cyto_Intensity_MedianIntensity_cd25	cd25__13	cd25_Intensity__1	cd25__13	cd25_Intensity__1	cd25__13	cd25_Intensity__1	cd25__18	cd25_Intensity__6
cyto_Intensity_MedianIntensity_mito	mito__16	mito_Intensity__3	mito__16	mito_Intensity__3	mito__16	mito_Intensity__3	mito__16	mito_Intensity__3
cyto_Intensity_MedianIntensity_tubulin	tubulin__16	tubulin_Intensity__4	tubulin__41	tubulin_Intensity__8	tubulin__48	tubulin_Intensity__9	tubulin__3	tubulin_Intensity__3
cyto_Intensity_MinIntensityEdge_ER	ER__19	ER_Intensity__7	ER__18	ER_Intensity__7	ER__20	ER_Intensity__9	ER__20	ER_Intensity__7
cyto_Intensity_MinIntensityEdge_actin	actin__4	actin_Intensity__3	actin__1	actin_Intensity__1	actin__1	actin_Intensity__1	actin__6	actin_Intensity__6
cyto_Intensity_MinIntensityEdge_cd25	cd25__49	cd25_Intensity__8	cd25__43	cd25_Intensity__5	cd25__17	cd25_Intensity__4	cd25__60	cd25_Intensity__10
cyto_Intensity_MinIntensityEdge_mito	mito__22	mito_Intensity__9	mito__21	mito_Intensity__8	mito__20	mito_Intensity__7	mito__20	mito_Intensity__6
cyto_Intensity_MinIntensityEdge_tubulin	tubulin__19	tubulin_Intensity__7	tubulin__6	tubulin_Intensity__6	tubulin__7	tubulin_Intensity__7	tubulin__5	tubulin_Intensity__5
cyto_Intensity_MinIntensity_ER	ER__19	ER_Intensity__7	ER__18	ER_Intensity__7	ER__20	ER_Intensity__9	ER__20	ER_Intensity__7
cyto_Intensity_MinIntensity_actin	actin__4	actin_Intensity__3	actin__1	actin_Intensity__1	actin__1	actin_Intensity__1	actin__6	actin_Intensity__6
cyto_Intensity_MinIntensity_cd25	cd25__49	cd25_Intensity__8	cd25__43	cd25_Intensity__5	cd25__17	cd25_Intensity__4	cd25__60	cd25_Intensity__10
cyto_Intensity_MinIntensity_mito	mito__22	mito_Intensity__9	mito__21	mito_Intensity__8	mito__20	mito_Intensity__7	mito__20	mito_Intensity__6
cyto_Intensity_MinIntensity_tubulin	tubulin__19	tubulin_Intensity__7	tubulin__6	tubulin_Intensity__6	tubulin__7	tubulin_Intensity__7	tubulin__5	tubulin_Intensity__5
cyto_Intensity_StdIntensityEdge_ER	ER__18	ER_Intensity__4	ER__17	ER_Intensity__6	ER__66	ER_Intensity__4	ER__59	ER_Intensity__9
cyto_Intensity_StdIntensityEdge_actin	actin__1	actin_Intensity__1	actin__1	actin_Intensity__1	actin__1	actin_Intensity__1	actin__7	actin_Intensity__5
cyto_Intensity_StdIntensityEdge_cd25	cd25__50	cd25_Intensity__9	cd25__44	cd25_Intensity__6	cd25__16	cd25_Intensity__1	cd25__61	cd25_Intensity__11
cyto_Intensity_StdIntensityEdge_mito	mito__57	mito_Intensity__11	mito__59	mito_Intensity__7	mito__19	mito_Intensity__6	mito__19	mito_Intensity__5
cyto_Intensity_StdIntensityEdge_tubulin	tubulin__60	tubulin_Intensity__10	tubulin__5	tubulin_Intensity__5	tubulin__6	tubulin_Intensity__6	tubulin__2	tubulin_Intensity__1
cyto_Intensity_StdIntensity_ER	ER__18	ER_Intensity__4	ER__17	ER_Intensity__6	ER__66	ER_Intensity__4	ER__59	ER_Intensity__9
cyto_Intensity_StdIntensity_actin	actin__1	actin_Intensity__1	actin__1	actin_Intensity__1	actin__1	actin_Intensity__1	actin__7	actin_Intensity__5
cyto_Intensity_StdIntensity_cd25	cd25__50	cd25_Intensity__9	cd25__44	cd25_Intensity__6	cd25__16	cd25_Intensity__1	cd25__61	cd25_Intensity__11
cyto_Intensity_StdIntensity_mito	mito__57	mito_Intensity__11	mito__59	mito_Intensity__7	mito__19	mito_Intensity__6	mito__19	mito_Intensity__5
cyto_Intensity_StdIntensity_tubulin	tubulin__60	tubulin_Intensity__10	tubulin__5	tubulin_Intensity__5	tubulin__50	tubulin_Intensity__6	tubulin__2	tubulin_Intensity__1
cyto_Intensity_UpperQuartileIntensity_ER	ER__15	ER_Intensity__3	ER__58	ER_Intensity__9	ER__63	ER_Intensity__12	ER__19	ER_Intensity__8
cyto_Intensity_UpperQuartileIntensity_actin	actin__2	actin_Intensity__1	actin__1	actin_Intensity__1	actin__1	actin_Intensity__1	actin__3	actin_Intensity__3
cyto_Intensity_UpperQuartileIntensity_cd25	cd25__13	cd25_Intensity__1	cd25__13	cd25_Intensity__1	cd25__13	cd25_Intensity__1	cd25__18	cd25_Intensity__6
cyto_Intensity_UpperQuartileIntensity_mito	mito__21	mito_Intensity__8	mito__16	mito_Intensity__3	mito__16	mito_Intensity__3	mito__16	mito_Intensity__3
cyto_Intensity_UpperQuartileIntensity_tubulin	tubulin__16	tubulin_Intensity__4	tubulin__40	tubulin_Intensity__7	tubulin__48	tubulin_Intensity__9	tubulin__3	tubulin_Intensity__3
cyto_Texture_AngularSecondMoment_cd25_12_00_256	cd25__39	cd25_Texture__1	cd25__37	cd25_Texture__1	cd25__39	cd25_Texture__1	cd25__62	cd25_Texture__9
cyto_Texture_AngularSecondMoment_cd25_3_00_256	cd25__40	cd25_Texture__2	cd25__45	cd25_Texture__8	cd25__40	cd25_Texture__2	cd25__63	cd25_Texture__10
cyto_Texture_Contrast_cd25_12_00_256	cd25__41	cd25_Texture__3	cd25__13	cd25_Texture__3	cd25__16	cd25_Texture__3	cd25__64	cd25_Texture__11
cyto_Texture_Contrast_cd25_3_00_256	cd25__41	cd25_Texture__3	cd25__13	cd25_Texture__3	cd25__16	cd25_Texture__3	cd25__65	cd25_Texture__12
cyto_Texture_Correlation_cd25_12_00_256	cd25__51	cd25_Texture__10	cd25__46	cd25_Texture__9	cd25__45	cd25_Texture__8	cd25__66	cd25_Texture__13
cyto_Texture_Correlation_cd25_3_00_256	cd25__43	cd25_Texture__5	cd25__47	cd25_Texture__10	cd25__42	cd25_Texture__5	cd25__67	cd25_Texture__14
cyto_Texture_DifferenceEntropy_cd25_12_00_256	cd25__41	cd25_Texture__3	cd25__13	cd25_Texture__3	cd25__16	cd25_Texture__3	cd25__64	cd25_Texture__11
cyto_Texture_DifferenceEntropy_cd25_3_00_256	cd25__41	cd25_Texture__3	cd25__13	cd25_Texture__3	cd25__16	cd25_Texture__3	cd25__65	cd25_Texture__12
cyto_Texture_DifferenceVariance_cd25_12_00_256	cd25__44	cd25_Texture__6	cd25__37	cd25_Texture__1	cd25__40	cd25_Texture__2	cd25__62	cd25_Texture__9
cyto_Texture_DifferenceVariance_cd25_3_00_256	cd25__45	cd25_Texture__7	cd25__45	cd25_Texture__8	cd25__40	cd25_Texture__2	cd25__63	cd25_Texture__10
cyto_Texture_Entropy_cd25_12_00_256	cd25__41	cd25_Texture__3	cd25__13	cd25_Texture__3	cd25__16	cd25_Texture__3	cd25__64	cd25_Texture__11
cyto_Texture_Entropy_cd25_3_00_256	cd25__41	cd25_Texture__3	cd25__13	cd25_Texture__3	cd25__16	cd25_Texture__3	cd25__65	cd25_Texture__12
cyto_Texture_InfoMeas1_cd25_12_00_256	cd25__52	cd25_Texture__11	cd25__48	cd25_Texture__11	cd25__46	cd25_Texture__9	cd25__68	cd25_Texture__15
cyto_Texture_InfoMeas1_cd25_3_00_256	cd25__47	cd25_Texture__9	cd25__42	cd25_Texture__7	cd25__44	cd25_Texture__7	cd25__69	cd25_Texture__16
cyto_Texture_InfoMeas2_cd25_12_00_256	cd25__41	cd25_Texture__3	cd25__13	cd25_Texture__3	cd25__16	cd25_Texture__3	cd25__64	cd25_Texture__11
cyto_Texture_InfoMeas2_cd25_3_00_256	cd25__41	cd25_Texture__3	cd25__13	cd25_Texture__3	cd25__16	cd25_Texture__3	cd25__65	cd25_Texture__12
cyto_Texture_InverseDifferenceMoment_cd25_12_00_256	cd25__39	cd25_Texture__1	cd25__49	cd25_Texture__12	cd25__39	cd25_Texture__1	cd25__62	cd25_Texture__9
cyto_Texture_InverseDifferenceMoment_cd25_3_00_256	cd25__40	cd25_Texture__2	cd25__45	cd25_Texture__8	cd25__40	cd25_Texture__2	cd25__63	cd25_Texture__10
cyto_Texture_SumAverage_cd25_12_00_256	cd25__41	cd25_Texture__3	cd25__49	cd25_Texture__12	cd25__16	cd25_Texture__3	cd25__70	cd25_Texture__17
cyto_Texture_SumAverage_cd25_3_00_256	cd25__13	cd25_Texture__3	cd25__13	cd25_Texture__3	cd25__16	cd25_Texture__3	cd25__70	cd25_Texture__17
cyto_Texture_SumEntropy_cd25_12_00_256	cd25__41	cd25_Texture__3	cd25__13	cd25_Texture__3	cd25__16	cd25_Texture__3	cd25__64	cd25_Texture__11
cyto_Texture_SumEntropy_cd25_3_00_256	cd25__41	cd25_Texture__3	cd25__13	cd25_Texture__3	cd25__16	cd25_Texture__3	cd25__65	cd25_Texture__12
cyto_Texture_SumVariance_cd25_12_00_256	cd25__41	cd25_Texture__3	cd25__13	cd25_Texture__3	cd25__16	cd25_Texture__3	cd25__64	cd25_Texture__11
cyto_Texture_SumVariance_cd25_3_00_256	cd25__41	cd25_Texture__3	cd25__13	cd25_Texture__3	cd25__16	cd25_Texture__3	cd25__65	cd25_Texture__12
cyto_Texture_Variance_cd25_12_00_256	cd25__41	cd25_Texture__3	cd25__13	cd25_Texture__3	cd25__16	cd25_Texture__3	cd25__64	cd25_Texture__11
cyto_Texture_Variance_cd25_3_00_256	cd25__41	cd25_Texture__3	cd25__13	cd25_Texture__3	cd25__16	cd25_Texture__3	cd25__65	cd25_Texture__12
ki67_AreaShape_Area	ki67__8	ki67_organelle__2	ki67__9	ki67_AreaShape__2	ki67__9	ki67_AreaShape__2	ki67__9	ki67_AreaShape__2
ki67_AreaShape_Compactness	ki67__8	ki67_organelle__2	ki67__9	ki67_AreaShape__2	ki67__9	ki67_AreaShape__2	ki67__9	ki67_AreaShape__2
ki67_AreaShape_ConvexArea	ki67__8	ki67_organelle__2	ki67__9	ki67_AreaShape__2	ki67__9	ki67_AreaShape__2	ki67__9	ki67_AreaShape__2
ki67_AreaShape_Eccentricity	ki67__9	ki67_organelle__3	ki67__10	ki67_AreaShape__3	ki67__10	ki67_AreaShape__3	ki67__10	ki67_AreaShape__3
ki67_AreaShape_EquivalentDiameter	ki67__8	ki67_organelle__2	ki67__9	ki67_AreaShape__2	ki67__9	ki67_AreaShape__2	ki67__9	ki67_AreaShape__2
ki67_AreaShape_EulerNumber	ki67__10	ki67_organelle__4	ki67__11	ki67_AreaShape__4	ki67__11	ki67_AreaShape__4	ki67__11	ki67_AreaShape__4
ki67_AreaShape_Extent	ki67__11	ki67_organelle__5	ki67__12	ki67_AreaShape__5	ki67__12	ki67_AreaShape__5	ki67__12	ki67_AreaShape__5
ki67_AreaShape_MajorAxisLength	ki67__8	ki67_organelle__2	ki67__9	ki67_AreaShape__2	ki67__9	ki67_AreaShape__2	ki67__9	ki67_AreaShape__2
ki67_AreaShape_MaxFeretDiameter	ki67__8	ki67_organelle__2	ki67__9	ki67_AreaShape__2	ki67__9	ki67_AreaShape__2	ki67__9	ki67_AreaShape__2
ki67_AreaShape_MaximumRadius	ki67__12	ki67_organelle__6	ki67__9	ki67_AreaShape__2	ki67__13	ki67_AreaShape__6	ki67__9	ki67_AreaShape__2
ki67_AreaShape_MeanRadius	ki67__12	ki67_organelle__6	ki67__9	ki67_AreaShape__2	ki67__13	ki67_AreaShape__6	ki67__9	ki67_AreaShape__2
ki67_AreaShape_MedianRadius	ki67__12	ki67_organelle__6	ki67__9	ki67_AreaShape__2	ki67__13	ki67_AreaShape__6	ki67__13	ki67_AreaShape__6
ki67_AreaShape_MinFeretDiameter	ki67__8	ki67_organelle__2	ki67__9	ki67_AreaShape__2	ki67__9	ki67_AreaShape__2	ki67__9	ki67_AreaShape__2
ki67_AreaShape_MinorAxisLength	ki67__8	ki67_organelle__2	ki67__9	ki67_AreaShape__2	ki67__9	ki67_AreaShape__2	ki67__9	ki67_AreaShape__2
ki67_AreaShape_Orientation	ki67__13	ki67_organelle__7	ki67__13	ki67_AreaShape__6	ki67__14	ki67_AreaShape__7	ki67__14	ki67_AreaShape__7
ki67_AreaShape_Perimeter	ki67__8	ki67_organelle__2	ki67__9	ki67_AreaShape__2	ki67__9	ki67_AreaShape__2	ki67__9	ki67_AreaShape__2
ki67_AreaShape_Solidity	ki67__11	ki67_organelle__5	ki67__12	ki67_AreaShape__5	ki67__12	ki67_AreaShape__5	ki67__12	ki67_AreaShape__5
memb_Intensity_IntegratedIntensityEdge_actin	actin__1	actin_Intensity__1	actin__1	actin_Intensity__1	actin__1	actin_Intensity__1	actin__1	actin_Intensity__1
memb_Intensity_IntegratedIntensityEdge_cd25	cd25__13	cd25_Intensity__1	cd25__13	cd25_Intensity__1	cd25__13	cd25_Intensity__1	cd25__14	cd25_Intensity__2
memb_Intensity_IntegratedIntensity_actin	actin__1	actin_Intensity__1	actin__1	actin_Intensity__1	actin__1	actin_Intensity__1	actin__1	actin_Intensity__1
memb_Intensity_IntegratedIntensity_cd25	cd25__13	cd25_Intensity__1	cd25__13	cd25_Intensity__1	cd25__13	cd25_Intensity__1	cd25__14	cd25_Intensity__2
memb_Intensity_LowerQuartileIntensity_actin	actin__2	actin_Intensity__1	actin__1	actin_Intensity__1	actin__1	actin_Intensity__1	actin__2	actin_Intensity__2
memb_Intensity_LowerQuartileIntensity_cd25	cd25__13	cd25_Intensity__1	cd25__13	cd25_Intensity__1	cd25__13	cd25_Intensity__1	cd25__18	cd25_Intensity__6
memb_Intensity_MADIntensity_actin	actin__1	actin_Intensity__1	actin__1	actin_Intensity__1	actin__1	actin_Intensity__1	actin__44	actin_Intensity__7
memb_Intensity_MADIntensity_cd25	cd25__15	cd25_Intensity__3	cd25__14	cd25_Intensity__2	cd25__13	cd25_Intensity__1	cd25__15	cd25_Intensity__3
memb_Intensity_MassDisplacement_actin	actin__35	actin_Intensity__4	actin__2	actin_Intensity__2	actin__34	actin_Intensity__3	actin__45	actin_Intensity__8
memb_Intensity_MassDisplacement_cd25	cd25__48	cd25_Intensity__7	cd25__25	cd25_Intensity__3	cd25__28	cd25_Intensity__6	cd25__59	cd25_Intensity__9
memb_Intensity_MaxIntensityEdge_actin	actin__1	actin_Intensity__1	actin__1	actin_Intensity__1	actin__1	actin_Intensity__1	actin__5	actin_Intensity__5
memb_Intensity_MaxIntensityEdge_cd25	cd25__13	cd25_Intensity__1	cd25__13	cd25_Intensity__1	cd25__16	cd25_Intensity__1	cd25__17	cd25_Intensity__5
memb_Intensity_MaxIntensity_actin	actin__1	actin_Intensity__1	actin__1	actin_Intensity__1	actin__1	actin_Intensity__1	actin__5	actin_Intensity__5
memb_Intensity_MaxIntensity_cd25	cd25__13	cd25_Intensity__1	cd25__13	cd25_Intensity__1	cd25__16	cd25_Intensity__1	cd25__17	cd25_Intensity__5
memb_Intensity_MeanIntensityEdge_actin	actin__2	actin_Intensity__1	actin__1	actin_Intensity__1	actin__1	actin_Intensity__1	actin__3	actin_Intensity__3
memb_Intensity_MeanIntensityEdge_cd25	cd25__13	cd25_Intensity__1	cd25__13	cd25_Intensity__1	cd25__13	cd25_Intensity__1	cd25__18	cd25_Intensity__6
memb_Intensity_MeanIntensity_actin	actin__2	actin_Intensity__1	actin__1	actin_Intensity__1	actin__1	actin_Intensity__1	actin__3	actin_Intensity__3
memb_Intensity_MeanIntensity_cd25	cd25__13	cd25_Intensity__1	cd25__13	cd25_Intensity__1	cd25__13	cd25_Intensity__1	cd25__18	cd25_Intensity__6
memb_Intensity_MedianIntensity_actin	actin__2	actin_Intensity__1	actin__1	actin_Intensity__1	actin__1	actin_Intensity__1	actin__3	actin_Intensity__3
memb_Intensity_MedianIntensity_cd25	cd25__13	cd25_Intensity__1	cd25__13	cd25_Intensity__1	cd25__13	cd25_Intensity__1	cd25__18	cd25_Intensity__6
memb_Intensity_MinIntensityEdge_actin	actin__4	actin_Intensity__3	actin__1	actin_Intensity__1	actin__1	actin_Intensity__1	actin__6	actin_Intensity__6
memb_Intensity_MinIntensityEdge_cd25	cd25__49	cd25_Intensity__8	cd25__43	cd25_Intensity__5	cd25__17	cd25_Intensity__4	cd25__60	cd25_Intensity__10
memb_Intensity_MinIntensity_actin	actin__4	actin_Intensity__3	actin__1	actin_Intensity__1	actin__1	actin_Intensity__1	actin__6	actin_Intensity__6
memb_Intensity_MinIntensity_cd25	cd25__49	cd25_Intensity__8	cd25__43	cd25_Intensity__5	cd25__17	cd25_Intensity__4	cd25__60	cd25_Intensity__10
memb_Intensity_StdIntensityEdge_actin	actin__1	actin_Intensity__1	actin__1	actin_Intensity__1	actin__1	actin_Intensity__1	actin__7	actin_Intensity__5
memb_Intensity_StdIntensityEdge_cd25	cd25__50	cd25_Intensity__9	cd25__44	cd25_Intensity__6	cd25__16	cd25_Intensity__1	cd25__61	cd25_Intensity__11
memb_Intensity_StdIntensity_actin	actin__1	actin_Intensity__1	actin__1	actin_Intensity__1	actin__1	actin_Intensity__1	actin__7	actin_Intensity__5
memb_Intensity_StdIntensity_cd25	cd25__50	cd25_Intensity__9	cd25__44	cd25_Intensity__6	cd25__16	cd25_Intensity__1	cd25__61	cd25_Intensity__11
memb_Intensity_UpperQuartileIntensity_actin	actin__2	actin_Intensity__1	actin__1	actin_Intensity__1	actin__1	actin_Intensity__1	actin__3	actin_Intensity__3
memb_Intensity_UpperQuartileIntensity_cd25	cd25__13	cd25_Intensity__1	cd25__13	cd25_Intensity__1	cd25__13	cd25_Intensity__1	cd25__18	cd25_Intensity__6
mitoNetwork_AreaShape_Area	mito__58	mito_organelle__2	mito__60	mito_AreaShape__2	mito__60	mito_AreaShape__2	mito__56	mito_AreaShape__2
mitoNetwork_AreaShape_Compactness	mito__58	mito_organelle__2	mito__60	mito_AreaShape__2	mito__60	mito_AreaShape__2	mito__56	mito_AreaShape__2
mitoNetwork_AreaShape_ConvexArea	mito__58	mito_organelle__2	mito__1	mito_AreaShape__1	mito__1	mito_AreaShape__1	mito__1	mito_AreaShape__1
mitoNetwork_AreaShape_Eccentricity	mito__59	mito_organelle__3	mito__61	mito_AreaShape__3	mito__61	mito_AreaShape__3	mito__57	mito_AreaShape__3
mitoNetwork_AreaShape_EquivalentDiameter	mito__58	mito_organelle__2	mito__60	mito_AreaShape__2	mito__60	mito_AreaShape__2	mito__56	mito_AreaShape__2
mitoNetwork_AreaShape_EulerNumber	mito__60	mito_organelle__4	mito__1	mito_AreaShape__1	mito__1	mito_AreaShape__1	mito__1	mito_AreaShape__1
mitoNetwork_AreaShape_Extent	mito__61	mito_organelle__5	mito__62	mito_AreaShape__4	mito__62	mito_AreaShape__4	mito__58	mito_AreaShape__4
mitoNetwork_AreaShape_MajorAxisLength	mito__62	mito_organelle__6	mito__63	mito_AreaShape__5	mito__63	mito_AreaShape__5	mito__59	mito_AreaShape__5
mitoNetwork_AreaShape_MaxFeretDiameter	mito__62	mito_organelle__6	mito__63	mito_AreaShape__5	mito__63	mito_AreaShape__5	mito__59	mito_AreaShape__5
mitoNetwork_AreaShape_MaximumRadius	mito__63	mito_organelle__7	mito__64	mito_AreaShape__6	mito__64	mito_AreaShape__6	mito__60	mito_AreaShape__6
mitoNetwork_AreaShape_MeanRadius	mito__63	mito_organelle__7	mito__64	mito_AreaShape__6	mito__64	mito_AreaShape__6	mito__60	mito_AreaShape__6
mitoNetwork_AreaShape_MedianRadius	mito__63	mito_organelle__7	mito__65	mito_AreaShape__7	mito__65	mito_AreaShape__7	mito__61	mito_AreaShape__7
mitoNetwork_AreaShape_MinFeretDiameter	mito__58	mito_organelle__2	mito__1	mito_AreaShape__1	mito__1	mito_AreaShape__1	mito__1	mito_AreaShape__1
mitoNetwork_AreaShape_MinorAxisLength	mito__58	mito_organelle__2	mito__1	mito_AreaShape__1	mito__1	mito_AreaShape__1	mito__1	mito_AreaShape__1
mitoNetwork_AreaShape_Orientation	mito__64	mito_organelle__8	mito__66	mito_AreaShape__8	mito__66	mito_AreaShape__8	mito__62	mito_AreaShape__8
mitoNetwork_AreaShape_Perimeter	mito__58	mito_organelle__2	mito__60	mito_AreaShape__2	mito__60	mito_AreaShape__2	mito__56	mito_AreaShape__2
mitoNetwork_AreaShape_Solidity	mito__61	mito_organelle__5	mito__62	mito_AreaShape__4	mito__62	mito_AreaShape__4	mito__58	mito_AreaShape__4
mitoNetwork_Intensity_IntegratedIntensityEdge_mito	mito__65	mito_organelle__9	mito__17	mito_Intensity__4	mito__17	mito_Intensity__4	mito__56	mito_Intensity__5
mitoNetwork_Intensity_IntegratedIntensity_mito	mito__65	mito_organelle__9	mito__17	mito_Intensity__4	mito__17	mito_Intensity__4	mito__56	mito_Intensity__5
mitoNetwork_Intensity_LowerQuartileIntensity_mito	mito__66	mito_organelle__10	mito__67	mito_Intensity__10	mito__21	mito_Intensity__10	mito__21	mito_Intensity__7
mitoNetwork_Intensity_MADIntensity_mito	mito__67	mito_organelle__11	mito__59	mito_Intensity__7	mito__67	mito_Intensity__11	mito__63	mito_Intensity__8
mitoNetwork_Intensity_MassDisplacement_mito	mito__68	mito_organelle__12	mito__68	mito_Intensity__11	mito__68	mito_Intensity__12	mito__64	mito_Intensity__9
mitoNetwork_Intensity_MaxIntensityEdge_mito	mito__20	mito_organelle__10	mito__20	mito_Intensity__7	mito__19	mito_Intensity__6	mito__19	mito_Intensity__5
mitoNetwork_Intensity_MaxIntensity_mito	mito__20	mito_organelle__13	mito__20	mito_Intensity__7	mito__19	mito_Intensity__6	mito__19	mito_Intensity__5
mitoNetwork_Intensity_MeanIntensityEdge_mito	mito__66	mito_organelle__10	mito__67	mito_Intensity__10	mito__21	mito_Intensity__10	mito__21	mito_Intensity__7
mitoNetwork_Intensity_MeanIntensity_mito	mito__20	mito_organelle__10	mito__67	mito_Intensity__10	mito__21	mito_Intensity__10	mito__19	mito_Intensity__5
mitoNetwork_Intensity_MedianIntensity_mito	mito__20	mito_organelle__10	mito__67	mito_Intensity__10	mito__21	mito_Intensity__10	mito__21	mito_Intensity__7
mitoNetwork_Intensity_MinIntensityEdge_mito	mito__66	mito_organelle__10	mito__67	mito_Intensity__10	mito__69	mito_Intensity__10	mito__65	mito_Intensity__7
mitoNetwork_Intensity_MinIntensity_mito	mito__66	mito_organelle__10	mito__67	mito_Intensity__10	mito__69	mito_Intensity__10	mito__65	mito_Intensity__7
mitoNetwork_Intensity_StdIntensityEdge_mito	mito__67	mito_organelle__11	mito__59	mito_Intensity__7	mito__67	mito_Intensity__11	mito__63	mito_Intensity__8
mitoNetwork_Intensity_StdIntensity_mito	mito__67	mito_organelle__11	mito__59	mito_Intensity__7	mito__67	mito_Intensity__11	mito__63	mito_Intensity__8
mitoNetwork_Intensity_UpperQuartileIntensity_mito	mito__20	mito_organelle__10	mito__67	mito_Intensity__10	mito__21	mito_Intensity__10	mito__19	mito_Intensity__5
mito_AreaShape_Area	mito__69	mito_organelle__14	mito__69	mito_AreaShape__9	mito__70	mito_AreaShape__9	mito__66	mito_AreaShape__9
mito_AreaShape_Compactness	mito__69	mito_organelle__14	mito__69	mito_AreaShape__9	mito__70	mito_AreaShape__9	mito__66	mito_AreaShape__9
mito_AreaShape_ConvexArea	mito__69	mito_organelle__14	mito__69	mito_AreaShape__9	mito__70	mito_AreaShape__9	mito__66	mito_AreaShape__9
mito_AreaShape_Eccentricity	mito__70	mito_organelle__15	mito__70	mito_AreaShape__10	mito__71	mito_AreaShape__10	mito__67	mito_AreaShape__10
mito_AreaShape_EquivalentDiameter	mito__69	mito_organelle__14	mito__69	mito_AreaShape__9	mito__70	mito_AreaShape__9	mito__66	mito_AreaShape__9
mito_AreaShape_EulerNumber	mito__60	mito_organelle__4	mito__71	mito_AreaShape__11	mito__72	mito_AreaShape__11	mito__68	mito_AreaShape__11
mito_AreaShape_Extent	mito__71	mito_organelle__16	mito__72	mito_AreaShape__12	mito__73	mito_AreaShape__12	mito__69	mito_AreaShape__12
mito_AreaShape_MajorAxisLength	mito__69	mito_organelle__14	mito__69	mito_AreaShape__9	mito__70	mito_AreaShape__9	mito__66	mito_AreaShape__9
mito_AreaShape_MaxFeretDiameter	mito__69	mito_organelle__14	mito__69	mito_AreaShape__9	mito__70	mito_AreaShape__9	mito__66	mito_AreaShape__9
mito_AreaShape_MaximumRadius	mito__63	mito_organelle__7	mito__69	mito_AreaShape__9	mito__70	mito_AreaShape__9	mito__70	mito_AreaShape__13
mito_AreaShape_MeanRadius	mito__63	mito_organelle__7	mito__69	mito_AreaShape__9	mito__70	mito_AreaShape__9	mito__70	mito_AreaShape__13
mito_AreaShape_MedianRadius	mito__63	mito_organelle__7	mito__73	mito_AreaShape__13	mito__74	mito_AreaShape__13	mito__71	mito_AreaShape__14
mito_AreaShape_MinFeretDiameter	mito__69	mito_organelle__14	mito__69	mito_AreaShape__9	mito__70	mito_AreaShape__9	mito__66	mito_AreaShape__9
mito_AreaShape_MinorAxisLength	mito__69	mito_organelle__14	mito__69	mito_AreaShape__9	mito__70	mito_AreaShape__9	mito__66	mito_AreaShape__9
mito_AreaShape_Orientation	mito__72	mito_organelle__17	mito__74	mito_AreaShape__14	mito__75	mito_AreaShape__14	mito__72	mito_AreaShape__15
mito_AreaShape_Perimeter	mito__69	mito_organelle__14	mito__69	mito_AreaShape__9	mito__70	mito_AreaShape__9	mito__66	mito_AreaShape__9
mito_AreaShape_Solidity	mito__71	mito_organelle__16	mito__72	mito_AreaShape__12	mito__73	mito_AreaShape__12	mito__69	mito_AreaShape__12
mito_Children_mitoNetwork_Count	mito__73	mito_organelle__18	mito__75	mito_AreaShape__15	mito__76	mito_AreaShape__15	mito__73	mito_AreaShape__16
mito_Intensity_IntegratedIntensityEdge_mito	mito__69	mito_organelle__14	mito__20	mito_Intensity__7	mito__19	mito_Intensity__6	mito__66	mito_Intensity__10
mito_Intensity_IntegratedIntensity_mito	mito__69	mito_organelle__14	mito__20	mito_Intensity__7	mito__19	mito_Intensity__6	mito__66	mito_Intensity__10
mito_Intensity_LowerQuartileIntensity_mito	mito__66	mito_organelle__10	mito__67	mito_Intensity__10	mito__21	mito_Intensity__10	mito__21	mito_Intensity__7
mito_Intensity_MADIntensity_mito	mito__67	mito_organelle__11	mito__59	mito_Intensity__7	mito__67	mito_Intensity__11	mito__63	mito_Intensity__8
mito_Intensity_MassDisplacement_mito	mito__69	mito_organelle__14	mito__76	mito_Intensity__12	mito__70	mito_Intensity__13	mito__66	mito_Intensity__10
mito_Intensity_MaxIntensityEdge_mito	mito__20	mito_organelle__10	mito__67	mito_Intensity__10	mito__21	mito_Intensity__10	mito__21	mito_Intensity__7
mito_Intensity_MaxIntensity_mito	mito__20	mito_organelle__13	mito__67	mito_Intensity__10	mito__21	mito_Intensity__10	mito__21	mito_Intensity__7
mito_Intensity_MeanIntensityEdge_mito	mito__66	mito_organelle__10	mito__67	mito_Intensity__10	mito__21	mito_Intensity__10	mito__21	mito_Intensity__7
mito_Intensity_MeanIntensity_mito	mito__20	mito_organelle__10	mito__67	mito_Intensity__10	mito__21	mito_Intensity__10	mito__21	mito_Intensity__7
mito_Intensity_MedianIntensity_mito	mito__66	mito_organelle__10	mito__67	mito_Intensity__10	mito__21	mito_Intensity__10	mito__21	mito_Intensity__7
mito_Intensity_MinIntensityEdge_mito	mito__66	mito_organelle__10	mito__67	mito_Intensity__10	mito__21	mito_Intensity__10	mito__21	mito_Intensity__7
mito_Intensity_MinIntensity_mito	mito__66	mito_organelle__10	mito__67	mito_Intensity__10	mito__21	mito_Intensity__10	mito__21	mito_Intensity__7
mito_Intensity_StdIntensityEdge_mito	mito__67	mito_organelle__11	mito__59	mito_Intensity__7	mito__67	mito_Intensity__11	mito__63	mito_Intensity__8
mito_Intensity_StdIntensity_mito	mito__67	mito_organelle__11	mito__59	mito_Intensity__7	mito__67	mito_Intensity__11	mito__63	mito_Intensity__8
mito_Intensity_UpperQuartileIntensity_mito	mito__20	mito_organelle__10	mito__67	mito_Intensity__10	mito__21	mito_Intensity__10	mito__21	mito_Intensity__7
mito_Neighbors_AngleBetweenNeighbors_3	mito__74	mito_organelle__19
mito_Neighbors_FirstClosestDistance_3	mito__73	mito_organelle__18
mito_Neighbors_NumberOfNeighbors_3	mito__75	mito_organelle__20
mito_Neighbors_PercentTouching_3	mito__75	mito_organelle__20
mito_Neighbors_SecondClosestDistance_3	mito__73	mito_organelle__18
nucl_AreaShape_Area	nucl_AreaShape__1	nucl_AreaShape_AreaShape__1	nucl_AreaShape__1	nucl_AreaShape_AreaShape__1	nucl_AreaShape__1	nucl_AreaShape_AreaShape__1	nucl_AreaShape__1	nucl_AreaShape_AreaShape__1
nucl_AreaShape_CentralMoment_0_0	nucl_AreaShape__1	nucl_AreaShape_AreaShape__1	nucl_AreaShape__1	nucl_AreaShape_AreaShape__1	nucl_AreaShape__1	nucl_AreaShape_AreaShape__1	nucl_AreaShape__1	nucl_AreaShape_AreaShape__1
nucl_AreaShape_CentralMoment_0_1	nucl_AreaShape__2	nucl_AreaShape_AreaShape__2	nucl_AreaShape__2	nucl_AreaShape_AreaShape__2	nucl_AreaShape__2	nucl_AreaShape_AreaShape__2	nucl_AreaShape__2	nucl_AreaShape_AreaShape__2
nucl_AreaShape_CentralMoment_0_2	nucl_AreaShape__1	nucl_AreaShape_AreaShape__1	nucl_AreaShape__1	nucl_AreaShape_AreaShape__1	nucl_AreaShape__3	nucl_AreaShape_AreaShape__3	nucl_AreaShape__3	nucl_AreaShape_AreaShape__3
nucl_AreaShape_CentralMoment_0_3	nucl_AreaShape__3	nucl_AreaShape_AreaShape__3	nucl_AreaShape__3	nucl_AreaShape_AreaShape__3	nucl_AreaShape__4	nucl_AreaShape_AreaShape__4	nucl_AreaShape__4	nucl_AreaShape_AreaShape__4
nucl_AreaShape_CentralMoment_1_0	nucl_AreaShape__4	nucl_AreaShape_AreaShape__4	nucl_AreaShape__4	nucl_AreaShape_AreaShape__4	nucl_AreaShape__5	nucl_AreaShape_AreaShape__5	nucl_AreaShape__5	nucl_AreaShape_AreaShape__5
nucl_AreaShape_CentralMoment_1_1	nucl_AreaShape__5	nucl_AreaShape_AreaShape__5	nucl_AreaShape__5	nucl_AreaShape_AreaShape__5	nucl_AreaShape__6	nucl_AreaShape_AreaShape__6	nucl_AreaShape__6	nucl_AreaShape_AreaShape__6
nucl_AreaShape_CentralMoment_1_2	nucl_AreaShape__6	nucl_AreaShape_AreaShape__6	nucl_AreaShape__6	nucl_AreaShape_AreaShape__6	nucl_AreaShape__7	nucl_AreaShape_AreaShape__7	nucl_AreaShape__7	nucl_AreaShape_AreaShape__7
nucl_AreaShape_CentralMoment_1_3	nucl_AreaShape__5	nucl_AreaShape_AreaShape__5	nucl_AreaShape__5	nucl_AreaShape_AreaShape__5	nucl_AreaShape__6	nucl_AreaShape_AreaShape__6	nucl_AreaShape__6	nucl_AreaShape_AreaShape__6
nucl_AreaShape_CentralMoment_2_0	nucl_AreaShape__7	nucl_AreaShape_AreaShape__7	nucl_AreaShape__7	nucl_AreaShape_AreaShape__7	nucl_AreaShape__1	nucl_AreaShape_AreaShape__1	nucl_AreaShape__1	nucl_AreaShape_AreaShape__1
nucl_AreaShape_CentralMoment_2_1	nucl_AreaShape__5	nucl_AreaShape_AreaShape__5	nucl_AreaShape__8	nucl_AreaShape_AreaShape__8	nucl_AreaShape__8	nucl_AreaShape_AreaShape__8	nucl_AreaShape__8	nucl_AreaShape_AreaShape__8
nucl_AreaShape_CentralMoment_2_2	nucl_AreaShape__1	nucl_AreaShape_AreaShape__1	nucl_AreaShape__1	nucl_AreaShape_AreaShape__1	nucl_AreaShape__1	nucl_AreaShape_AreaShape__1	nucl_AreaShape__1	nucl_AreaShape_AreaShape__1
nucl_AreaShape_CentralMoment_2_3	nucl_AreaShape__8	nucl_AreaShape_AreaShape__8	nucl_AreaShape__9	nucl_AreaShape_AreaShape__9	nucl_AreaShape__9	nucl_AreaShape_AreaShape__9	nucl_AreaShape__8	nucl_AreaShape_AreaShape__8
nucl_AreaShape_Compactness	nucl_AreaShape__9	nucl_AreaShape_AreaShape__9	nucl_AreaShape__10	nucl_AreaShape_AreaShape__10	nucl_AreaShape__10	nucl_AreaShape_AreaShape__10	nucl_AreaShape__9	nucl_AreaShape_AreaShape__9
nucl_AreaShape_ConvexArea	nucl_AreaShape__1	nucl_AreaShape_AreaShape__1	nucl_AreaShape__1	nucl_AreaShape_AreaShape__1	nucl_AreaShape__1	nucl_AreaShape_AreaShape__1	nucl_AreaShape__1	nucl_AreaShape_AreaShape__1
nucl_AreaShape_Eccentricity	nucl_AreaShape__10	nucl_AreaShape_AreaShape__10	nucl_AreaShape__11	nucl_AreaShape_AreaShape__11	nucl_AreaShape__11	nucl_AreaShape_AreaShape__11	nucl_AreaShape__10	nucl_AreaShape_AreaShape__10
nucl_AreaShape_EquivalentDiameter	nucl_AreaShape__1	nucl_AreaShape_AreaShape__1	nucl_AreaShape__1	nucl_AreaShape_AreaShape__1	nucl_AreaShape__1	nucl_AreaShape_AreaShape__1	nucl_AreaShape__1	nucl_AreaShape_AreaShape__1
nucl_AreaShape_EulerNumber	nucl_AreaShape__11	nucl_AreaShape_AreaShape__11	nucl_AreaShape__12	nucl_AreaShape_AreaShape__12	nucl_AreaShape__12	nucl_AreaShape_AreaShape__12	nucl_AreaShape__11	nucl_AreaShape_AreaShape__11
nucl_AreaShape_Extent	nucl_AreaShape__12	nucl_AreaShape_AreaShape__12	nucl_AreaShape__13	nucl_AreaShape_AreaShape__13	nucl_AreaShape__13	nucl_AreaShape_AreaShape__13	nucl_AreaShape__12	nucl_AreaShape_AreaShape__12
nucl_AreaShape_FormFactor	nucl_AreaShape__12	nucl_AreaShape_AreaShape__12	nucl_AreaShape__13	nucl_AreaShape_AreaShape__13	nucl_AreaShape__13	nucl_AreaShape_AreaShape__13	nucl_AreaShape__12	nucl_AreaShape_AreaShape__12
nucl_AreaShape_HuMoment_0	nucl_AreaShape__9	nucl_AreaShape_AreaShape__9	nucl_AreaShape__10	nucl_AreaShape_AreaShape__10	nucl_AreaShape__10	nucl_AreaShape_AreaShape__10	nucl_AreaShape__9	nucl_AreaShape_AreaShape__9
nucl_AreaShape_HuMoment_1	nucl_AreaShape__13	nucl_AreaShape_AreaShape__13	nucl_AreaShape__11	nucl_AreaShape_AreaShape__11	nucl_AreaShape__11	nucl_AreaShape_AreaShape__11	nucl_AreaShape__10	nucl_AreaShape_AreaShape__10
nucl_AreaShape_HuMoment_2	nucl_AreaShape__14	nucl_AreaShape_AreaShape__14	nucl_AreaShape__14	nucl_AreaShape_AreaShape__14	nucl_AreaShape__14	nucl_AreaShape_AreaShape__14	nucl_AreaShape__13	nucl_AreaShape_AreaShape__13
nucl_AreaShape_HuMoment_3	nucl_AreaShape__14	nucl_AreaShape_AreaShape__14	nucl_AreaShape__14	nucl_AreaShape_AreaShape__14	nucl_AreaShape__14	nucl_AreaShape_AreaShape__14	nucl_AreaShape__9	nucl_AreaShape_AreaShape__9
nucl_AreaShape_HuMoment_4	nucl_AreaShape__15	nucl_AreaShape_AreaShape__15	nucl_AreaShape__14	nucl_AreaShape_AreaShape__14	nucl_AreaShape__15	nucl_AreaShape_AreaShape__15	nucl_AreaShape__14	nucl_AreaShape_AreaShape__14
nucl_AreaShape_HuMoment_5	nucl_AreaShape__15	nucl_AreaShape_AreaShape__15	nucl_AreaShape__14	nucl_AreaShape_AreaShape__14	nucl_AreaShape__16	nucl_AreaShape_AreaShape__16	nucl_AreaShape__14	nucl_AreaShape_AreaShape__14
nucl_AreaShape_HuMoment_6	nucl_AreaShape__16	nucl_AreaShape_AreaShape__16	nucl_AreaShape__15	nucl_AreaShape_AreaShape__15	nucl_AreaShape__17	nucl_AreaShape_AreaShape__17	nucl_AreaShape__15	nucl_AreaShape_AreaShape__15
nucl_AreaShape_InertiaTensorEigenvalues_0	nucl_AreaShape__1	nucl_AreaShape_AreaShape__1	nucl_AreaShape__1	nucl_AreaShape_AreaShape__1	nucl_AreaShape__1	nucl_AreaShape_AreaShape__1	nucl_AreaShape__1	nucl_AreaShape_AreaShape__1
nucl_AreaShape_InertiaTensorEigenvalues_1	nucl_AreaShape__7	nucl_AreaShape_AreaShape__7	nucl_AreaShape__7	nucl_AreaShape_AreaShape__7	nucl_AreaShape__18	nucl_AreaShape_AreaShape__18	nucl_AreaShape__3	nucl_AreaShape_AreaShape__3
nucl_AreaShape_InertiaTensor_0_0	nucl_AreaShape__1	nucl_AreaShape_AreaShape__1	nucl_AreaShape__1	nucl_AreaShape_AreaShape__1	nucl_AreaShape__3	nucl_AreaShape_AreaShape__3	nucl_AreaShape__3	nucl_AreaShape_AreaShape__3
nucl_AreaShape_InertiaTensor_0_1	nucl_AreaShape__17	nucl_AreaShape_AreaShape__17	nucl_AreaShape__16	nucl_AreaShape_AreaShape__16	nucl_AreaShape__19	nucl_AreaShape_AreaShape__19	nucl_AreaShape__16	nucl_AreaShape_AreaShape__16
nucl_AreaShape_InertiaTensor_1_0	nucl_AreaShape__17	nucl_AreaShape_AreaShape__17	nucl_AreaShape__16	nucl_AreaShape_AreaShape__16	nucl_AreaShape__19	nucl_AreaShape_AreaShape__19	nucl_AreaShape__16	nucl_AreaShape_AreaShape__16
nucl_AreaShape_InertiaTensor_1_1	nucl_AreaShape__7	nucl_AreaShape_AreaShape__7	nucl_AreaShape__7	nucl_AreaShape_AreaShape__7	nucl_AreaShape__1	nucl_AreaShape_AreaShape__1	nucl_AreaShape__1	nucl_AreaShape_AreaShape__1
nucl_AreaShape_MajorAxisLength	nucl_AreaShape__1	nucl_AreaShape_AreaShape__1	nucl_AreaShape__1	nucl_AreaShape_AreaShape__1	nucl_AreaShape__1	nucl_AreaShape_AreaShape__1	nucl_AreaShape__1	nucl_AreaShape_AreaShape__1
nucl_AreaShape_MaxFeretDiameter	nucl_AreaShape__1	nucl_AreaShape_AreaShape__1	nucl_AreaShape__1	nucl_AreaShape_AreaShape__1	nucl_AreaShape__1	nucl_AreaShape_AreaShape__1	nucl_AreaShape__1	nucl_AreaShape_AreaShape__1
nucl_AreaShape_MaximumRadius	nucl_AreaShape__7	nucl_AreaShape_AreaShape__7	nucl_AreaShape__7	nucl_AreaShape_AreaShape__7	nucl_AreaShape__18	nucl_AreaShape_AreaShape__18	nucl_AreaShape__3	nucl_AreaShape_AreaShape__3
nucl_AreaShape_MeanRadius	nucl_AreaShape__7	nucl_AreaShape_AreaShape__7	nucl_AreaShape__7	nucl_AreaShape_AreaShape__7	nucl_AreaShape__18	nucl_AreaShape_AreaShape__18	nucl_AreaShape__3	nucl_AreaShape_AreaShape__3
nucl_AreaShape_MedianRadius	nucl_AreaShape__7	nucl_AreaShape_AreaShape__7	nucl_AreaShape__7	nucl_AreaShape_AreaShape__7	nucl_AreaShape__18	nucl_AreaShape_AreaShape__18	nucl_AreaShape__3	nucl_AreaShape_AreaShape__3
nucl_AreaShape_MinFeretDiameter	nucl_AreaShape__7	nucl_AreaShape_AreaShape__7	nucl_AreaShape__7	nucl_AreaShape_AreaShape__7	nucl_AreaShape__18	nucl_AreaShape_AreaShape__18	nucl_AreaShape__3	nucl_AreaShape_AreaShape__3
nucl_AreaShape_MinorAxisLength	nucl_AreaShape__7	nucl_AreaShape_AreaShape__7	nucl_AreaShape__7	nucl_AreaShape_AreaShape__7	nucl_AreaShape__18	nucl_AreaShape_AreaShape__18	nucl_AreaShape__3	nucl_AreaShape_AreaShape__3
nucl_AreaShape_NormalizedMoment_0_2	nucl_AreaShape__18	nucl_AreaShape_AreaShape__18	nucl_AreaShape__17	nucl_AreaShape_AreaShape__17	nucl_AreaShape__20	nucl_AreaShape_AreaShape__20	nucl_AreaShape__17	nucl_AreaShape_AreaShape__17
nucl_AreaShape_NormalizedMoment_0_3	nucl_AreaShape__19	nucl_AreaShape_AreaShape__19	nucl_AreaShape__18	nucl_AreaShape_AreaShape__18	nucl_AreaShape__21	nucl_AreaShape_AreaShape__21	nucl_AreaShape__18	nucl_AreaShape_AreaShape__18
nucl_AreaShape_NormalizedMoment_1_1	nucl_AreaShape__20	nucl_AreaShape_AreaShape__20	nucl_AreaShape__19	nucl_AreaShape_AreaShape__19	nucl_AreaShape__22	nucl_AreaShape_AreaShape__22	nucl_AreaShape__19	nucl_AreaShape_AreaShape__19
nucl_AreaShape_NormalizedMoment_1_2	nucl_AreaShape__21	nucl_AreaShape_AreaShape__21	nucl_AreaShape__20	nucl_AreaShape_AreaShape__20	nucl_AreaShape__23	nucl_AreaShape_AreaShape__23	nucl_AreaShape__20	nucl_AreaShape_AreaShape__20
nucl_AreaShape_NormalizedMoment_1_3	nucl_AreaShape__22	nucl_AreaShape_AreaShape__22	nucl_AreaShape__19	nucl_AreaShape_AreaShape__19	nucl_AreaShape__22	nucl_AreaShape_AreaShape__22	nucl_AreaShape__19	nucl_AreaShape_AreaShape__19
nucl_AreaShape_NormalizedMoment_2_0	nucl_AreaShape__23	nucl_AreaShape_AreaShape__23	nucl_AreaShape__21	nucl_AreaShape_AreaShape__21	nucl_AreaShape__24	nucl_AreaShape_AreaShape__24	nucl_AreaShape__21	nucl_AreaShape_AreaShape__21
nucl_AreaShape_NormalizedMoment_2_1	nucl_AreaShape__16	nucl_AreaShape_AreaShape__16	nucl_AreaShape__22	nucl_AreaShape_AreaShape__22	nucl_AreaShape__25	nucl_AreaShape_AreaShape__25	nucl_AreaShape__22	nucl_AreaShape_AreaShape__22
nucl_AreaShape_NormalizedMoment_2_2	nucl_AreaShape__24	nucl_AreaShape_AreaShape__24	nucl_AreaShape__23	nucl_AreaShape_AreaShape__23	nucl_AreaShape__26	nucl_AreaShape_AreaShape__26	nucl_AreaShape__23	nucl_AreaShape_AreaShape__23
nucl_AreaShape_NormalizedMoment_2_3	nucl_AreaShape__16	nucl_AreaShape_AreaShape__16	nucl_AreaShape__24	nucl_AreaShape_AreaShape__24	nucl_AreaShape__25	nucl_AreaShape_AreaShape__25	nucl_AreaShape__24	nucl_AreaShape_AreaShape__24
nucl_AreaShape_NormalizedMoment_3_0	nucl_AreaShape__25	nucl_AreaShape_AreaShape__25	nucl_AreaShape__25	nucl_AreaShape_AreaShape__25	nucl_AreaShape__27	nucl_AreaShape_AreaShape__27	nucl_AreaShape__25	nucl_AreaShape_AreaShape__25
nucl_AreaShape_NormalizedMoment_3_1	nucl_AreaShape__22	nucl_AreaShape_AreaShape__22	nucl_AreaShape__19	nucl_AreaShape_AreaShape__19	nucl_AreaShape__22	nucl_AreaShape_AreaShape__22	nucl_AreaShape__26	nucl_AreaShape_AreaShape__26
nucl_AreaShape_NormalizedMoment_3_2	nucl_AreaShape__22	nucl_AreaShape_AreaShape__22	nucl_AreaShape__20	nucl_AreaShape_AreaShape__20	nucl_AreaShape__28	nucl_AreaShape_AreaShape__28	nucl_AreaShape__27	nucl_AreaShape_AreaShape__27
nucl_AreaShape_NormalizedMoment_3_3	nucl_AreaShape__22	nucl_AreaShape_AreaShape__22	nucl_AreaShape__19	nucl_AreaShape_AreaShape__19	nucl_AreaShape__29	nucl_AreaShape_AreaShape__29	nucl_AreaShape__26	nucl_AreaShape_AreaShape__26
nucl_AreaShape_Orientation	nucl_AreaShape__26	nucl_AreaShape_AreaShape__26	nucl_AreaShape__26	nucl_AreaShape_AreaShape__26	nucl_AreaShape__30	nucl_AreaShape_AreaShape__30	nucl_AreaShape__28	nucl_AreaShape_AreaShape__28
nucl_AreaShape_Perimeter	nucl_AreaShape__1	nucl_AreaShape_AreaShape__1	nucl_AreaShape__1	nucl_AreaShape_AreaShape__1	nucl_AreaShape__1	nucl_AreaShape_AreaShape__1	nucl_AreaShape__1	nucl_AreaShape_AreaShape__1
nucl_AreaShape_Solidity	nucl_AreaShape__12	nucl_AreaShape_AreaShape__12	nucl_AreaShape__27	nucl_AreaShape_AreaShape__27	nucl_AreaShape__31	nucl_AreaShape_AreaShape__31	nucl_AreaShape__12	nucl_AreaShape_AreaShape__12
nucl_AreaShape_SpatialMoment_0_0	nucl_AreaShape__1	nucl_AreaShape_AreaShape__1	nucl_AreaShape__1	nucl_AreaShape_AreaShape__1	nucl_AreaShape__1	nucl_AreaShape_AreaShape__1	nucl_AreaShape__1	nucl_AreaShape_AreaShape__1
nucl_AreaShape_SpatialMoment_0_1	nucl_AreaShape__1	nucl_AreaShape_AreaShape__1	nucl_AreaShape__1	nucl_AreaShape_AreaShape__1	nucl_AreaShape__3	nucl_AreaShape_AreaShape__3	nucl_AreaShape__3	nucl_AreaShape_AreaShape__3
nucl_AreaShape_SpatialMoment_0_2	nucl_AreaShape__1	nucl_AreaShape_AreaShape__1	nucl_AreaShape__1	nucl_AreaShape_AreaShape__1	nucl_AreaShape__3	nucl_AreaShape_AreaShape__3	nucl_AreaShape__3	nucl_AreaShape_AreaShape__3
nucl_AreaShape_SpatialMoment_0_3	nucl_AreaShape__1	nucl_AreaShape_AreaShape__1	nucl_AreaShape__1	nucl_AreaShape_AreaShape__1	nucl_AreaShape__3	nucl_AreaShape_AreaShape__3	nucl_AreaShape__3	nucl_AreaShape_AreaShape__3
nucl_AreaShape_SpatialMoment_1_0	nucl_AreaShape__7	nucl_AreaShape_AreaShape__7	nucl_AreaShape__7	nucl_AreaShape_AreaShape__7	nucl_AreaShape__1	nucl_AreaShape_AreaShape__1	nucl_AreaShape__1	nucl_AreaShape_AreaShape__1
nucl_AreaShape_SpatialMoment_1_1	nucl_AreaShape__1	nucl_AreaShape_AreaShape__1	nucl_AreaShape__1	nucl_AreaShape_AreaShape__1	nucl_AreaShape__1	nucl_AreaShape_AreaShape__1	nucl_AreaShape__1	nucl_AreaShape_AreaShape__1
nucl_AreaShape_SpatialMoment_1_2	nucl_AreaShape__1	nucl_AreaShape_AreaShape__1	nucl_AreaShape__1	nucl_AreaShape_AreaShape__1	nucl_AreaShape__3	nucl_AreaShape_AreaShape__3	nucl_AreaShape__3	nucl_AreaShape_AreaShape__3
nucl_AreaShape_SpatialMoment_1_3	nucl_AreaShape__1	nucl_AreaShape_AreaShape__1	nucl_AreaShape__1	nucl_AreaShape_AreaShape__1	nucl_AreaShape__3	nucl_AreaShape_AreaShape__3	nucl_AreaShape__3	nucl_AreaShape_AreaShape__3
nucl_AreaShape_SpatialMoment_2_0	nucl_AreaShape__7	nucl_AreaShape_AreaShape__7	nucl_AreaShape__7	nucl_AreaShape_AreaShape__7	nucl_AreaShape__1	nucl_AreaShape_AreaShape__1	nucl_AreaShape__1	nucl_AreaShape_AreaShape__1
nucl_AreaShape_SpatialMoment_2_1	nucl_AreaShape__1	nucl_AreaShape_AreaShape__1	nucl_AreaShape__1	nucl_AreaShape_AreaShape__1	nucl_AreaShape__1	nucl_AreaShape_AreaShape__1	nucl_AreaShape__1	nucl_AreaShape_AreaShape__1
nucl_AreaShape_SpatialMoment_2_2	nucl_AreaShape__1	nucl_AreaShape_AreaShape__1	nucl_AreaShape__1	nucl_AreaShape_AreaShape__1	nucl_AreaShape__1	nucl_AreaShape_AreaShape__1	nucl_AreaShape__1	nucl_AreaShape_AreaShape__1
nucl_AreaShape_SpatialMoment_2_3	nucl_AreaShape__1	nucl_AreaShape_AreaShape__1	nucl_AreaShape__1	nucl_AreaShape_AreaShape__1	nucl_AreaShape__1	nucl_AreaShape_AreaShape__1	nucl_AreaShape__3	nucl_AreaShape_AreaShape__3
nucl_AreaShape_Zernike_0_0	nucl_AreaShape__27	nucl_AreaShape_AreaShape__27	nucl_AreaShape__28	nucl_AreaShape_AreaShape__28	nucl_AreaShape__32	nucl_AreaShape_AreaShape__32	nucl_AreaShape__29	nucl_AreaShape_AreaShape__29
nucl_AreaShape_Zernike_1_1	nucl_AreaShape__28	nucl_AreaShape_AreaShape__28	nucl_AreaShape__29	nucl_AreaShape_AreaShape__29	nucl_AreaShape__33	nucl_AreaShape_AreaShape__33	nucl_AreaShape__30	nucl_AreaShape_AreaShape__30
nucl_AreaShape_Zernike_2_0	nucl_AreaShape__29	nucl_AreaShape_AreaShape__29	nucl_AreaShape__30	nucl_AreaShape_AreaShape__30	nucl_AreaShape__34	nucl_AreaShape_AreaShape__34	nucl_AreaShape__31	nucl_AreaShape_AreaShape__31
nucl_AreaShape_Zernike_2_2	nucl_AreaShape__10	nucl_AreaShape_AreaShape__10	nucl_AreaShape__11	nucl_AreaShape_AreaShape__11	nucl_AreaShape__11	nucl_AreaShape_AreaShape__11	nucl_AreaShape__10	nucl_AreaShape_AreaShape__10
nucl_AreaShape_Zernike_3_1	nucl_AreaShape__30	nucl_AreaShape_AreaShape__30	nucl_AreaShape__31	nucl_AreaShape_AreaShape__31	nucl_AreaShape__35	nucl_AreaShape_AreaShape__35	nucl_AreaShape__32	nucl_AreaShape_AreaShape__32
nucl_AreaShape_Zernike_3_3	nucl_AreaShape__31	nucl_AreaShape_AreaShape__31	nucl_AreaShape__32	nucl_AreaShape_AreaShape__32	nucl_AreaShape__36	nucl_AreaShape_AreaShape__36	nucl_AreaShape__33	nucl_AreaShape_AreaShape__33
nucl_AreaShape_Zernike_4_0	nucl_AreaShape__27	nucl_AreaShape_AreaShape__27	nucl_AreaShape__33	nucl_AreaShape_AreaShape__33	nucl_AreaShape__37	nucl_AreaShape_AreaShape__37	nucl_AreaShape__29	nucl_AreaShape_AreaShape__29
nucl_AreaShape_Zernike_4_2	nucl_AreaShape__32	nucl_AreaShape_AreaShape__32	nucl_AreaShape__34	nucl_AreaShape_AreaShape__34	nucl_AreaShape__38	nucl_AreaShape_AreaShape__38	nucl_AreaShape__34	nucl_AreaShape_AreaShape__34
nucl_AreaShape_Zernike_4_4	nucl_AreaShape__33	nucl_AreaShape_AreaShape__33	nucl_AreaShape__35	nucl_AreaShape_AreaShape__35	nucl_AreaShape__39	nucl_AreaShape_AreaShape__39	nucl_AreaShape__35	nucl_AreaShape_AreaShape__35
nucl_AreaShape_Zernike_5_1	nucl_AreaShape__28	nucl_AreaShape_AreaShape__28	nucl_AreaShape__36	nucl_AreaShape_AreaShape__36	nucl_AreaShape__33	nucl_AreaShape_AreaShape__33	nucl_AreaShape__36	nucl_AreaShape_AreaShape__36
nucl_AreaShape_Zernike_5_3	nucl_AreaShape__34	nucl_AreaShape_AreaShape__34	nucl_AreaShape__37	nucl_AreaShape_AreaShape__37	nucl_AreaShape__40	nucl_AreaShape_AreaShape__40	nucl_AreaShape__37	nucl_AreaShape_AreaShape__37
nucl_AreaShape_Zernike_5_5	nucl_AreaShape__35	nucl_AreaShape_AreaShape__35	nucl_AreaShape__38	nucl_AreaShape_AreaShape__38	nucl_AreaShape__41	nucl_AreaShape_AreaShape__41	nucl_AreaShape__38	nucl_AreaShape_AreaShape__38
nucl_AreaShape_Zernike_6_0	nucl_AreaShape__36	nucl_AreaShape_AreaShape__36	nucl_AreaShape__39	nucl_AreaShape_AreaShape__39	nucl_AreaShape__42	nucl_AreaShape_AreaShape__42	nucl_AreaShape__39	nucl_AreaShape_AreaShape__39
nucl_AreaShape_Zernike_6_2	nucl_AreaShape__37	nucl_AreaShape_AreaShape__37	nucl_AreaShape__11	nucl_AreaShape_AreaShape__11	nucl_AreaShape__34	nucl_AreaShape_AreaShape__34	nucl_AreaShape__40	nucl_AreaShape_AreaShape__40
nucl_AreaShape_Zernike_6_4	nucl_AreaShape__38	nucl_AreaShape_AreaShape__38	nucl_AreaShape__40	nucl_AreaShape_AreaShape__40	nucl_AreaShape__43	nucl_AreaShape_AreaShape__43	nucl_AreaShape__41	nucl_AreaShape_AreaShape__41
nucl_AreaShape_Zernike_6_6	nucl_AreaShape__39	nucl_AreaShape_AreaShape__39	nucl_AreaShape__41	nucl_AreaShape_AreaShape__41	nucl_AreaShape__44	nucl_AreaShape_AreaShape__44	nucl_AreaShape__42	nucl_AreaShape_AreaShape__42
nucl_AreaShape_Zernike_7_1	nucl_AreaShape__40	nucl_AreaShape_AreaShape__40	nucl_AreaShape__42	nucl_AreaShape_AreaShape__42	nucl_AreaShape__45	nucl_AreaShape_AreaShape__45	nucl_AreaShape__43	nucl_AreaShape_AreaShape__43
nucl_AreaShape_Zernike_7_3	nucl_AreaShape__41	nucl_AreaShape_AreaShape__41	nucl_AreaShape__43	nucl_AreaShape_AreaShape__43	nucl_AreaShape__46	nucl_AreaShape_AreaShape__46	nucl_AreaShape__44	nucl_AreaShape_AreaShape__44
nucl_AreaShape_Zernike_7_5	nucl_AreaShape__42	nucl_AreaShape_AreaShape__42	nucl_AreaShape__44	nucl_AreaShape_AreaShape__44	nucl_AreaShape__47	nucl_AreaShape_AreaShape__47	nucl_AreaShape__45	nucl_AreaShape_AreaShape__45
nucl_AreaShape_Zernike_7_7	nucl_AreaShape__43	nucl_AreaShape_AreaShape__43	nucl_AreaShape__45	nucl_AreaShape_AreaShape__45	nucl_AreaShape__48	nucl_AreaShape_AreaShape__48	nucl_AreaShape__46	nucl_AreaShape_AreaShape__46
nucl_AreaShape_Zernike_8_0	nucl_AreaShape__44	nucl_AreaShape_AreaShape__44	nucl_AreaShape__46	nucl_AreaShape_AreaShape__46	nucl_AreaShape__49	nucl_AreaShape_AreaShape__49	nucl_AreaShape__47	nucl_AreaShape_AreaShape__47
nucl_AreaShape_Zernike_8_2	nucl_AreaShape__45	nucl_AreaShape_AreaShape__45	nucl_AreaShape__47	nucl_AreaShape_AreaShape__47	nucl_AreaShape__50	nucl_AreaShape_AreaShape__50	nucl_AreaShape__48	nucl_AreaShape_AreaShape__48
nucl_AreaShape_Zernike_8_4	nucl_AreaShape__46	nucl_AreaShape_AreaShape__46	nucl_AreaShape__48	nucl_AreaShape_AreaShape__48	nucl_AreaShape__51	nucl_AreaShape_AreaShape__51	nucl_AreaShape__49	nucl_AreaShape_AreaShape__49
nucl_AreaShape_Zernike_8_6	nucl_AreaShape__47	nucl_AreaShape_AreaShape__47	nucl_AreaShape__49	nucl_AreaShape_AreaShape__49	nucl_AreaShape__52	nucl_AreaShape_AreaShape__52	nucl_AreaShape__50	nucl_AreaShape_AreaShape__50
nucl_AreaShape_Zernike_8_8	nucl_AreaShape__48	nucl_AreaShape_AreaShape__48	nucl_AreaShape__50	nucl_AreaShape_AreaShape__50	nucl_AreaShape__53	nucl_AreaShape_AreaShape__53	nucl_AreaShape__51	nucl_AreaShape_AreaShape__51
nucl_AreaShape_Zernike_9_1	nucl_AreaShape__49	nucl_AreaShape_AreaShape__49	nucl_AreaShape__51	nucl_AreaShape_AreaShape__51	nucl_AreaShape__54	nucl_AreaShape_AreaShape__54	nucl_AreaShape__52	nucl_AreaShape_AreaShape__52
nucl_AreaShape_Zernike_9_3	nucl_AreaShape__50	nucl_AreaShape_AreaShape__50	nucl_AreaShape__52	nucl_AreaShape_AreaShape__52	nucl_AreaShape__55	nucl_AreaShape_AreaShape__55	nucl_AreaShape__53	nucl_AreaShape_AreaShape__53
nucl_AreaShape_Zernike_9_5	nucl_AreaShape__51	nucl_AreaShape_AreaShape__51	nucl_AreaShape__53	nucl_AreaShape_AreaShape__53	nucl_AreaShape__56	nucl_AreaShape_AreaShape__56	nucl_AreaShape__54	nucl_AreaShape_AreaShape__54
nucl_AreaShape_Zernike_9_7	nucl_AreaShape__52	nucl_AreaShape_AreaShape__52	nucl_AreaShape__54	nucl_AreaShape_AreaShape__54	nucl_AreaShape__57	nucl_AreaShape_AreaShape__57	nucl_AreaShape__55	nucl_AreaShape_AreaShape__55
nucl_AreaShape_Zernike_9_9	nucl_AreaShape__53	nucl_AreaShape_AreaShape__53	nucl_AreaShape__55	nucl_AreaShape_AreaShape__55	nucl_AreaShape__58	nucl_AreaShape_AreaShape__58	nucl_AreaShape__56	nucl_AreaShape_AreaShape__56
nucl_Granularity_10_dna	dna__1	dna_Granularity__1
nucl_Granularity_10_ki67	ki67__14	ki67_Granularity__1	ki67__14	ki67_Granularity__1	ki67__15	ki67_Granularity__1	ki67__15	ki67_Granularity__1
nucl_Granularity_11_dna	dna__2	dna_Granularity__2
nucl_Granularity_11_ki67	ki67__15	ki67_Granularity__2	ki67__15	ki67_Granularity__2	ki67__16	ki67_Granularity__2	ki67__16	ki67_Granularity__2
nucl_Granularity_12_dna	dna__3	dna_Granularity__3
nucl_Granularity_12_ki67	ki67__16	ki67_Granularity__3	ki67__16	ki67_Granularity__3	ki67__17	ki67_Granularity__3	ki67__17	ki67_Granularity__3
nucl_Granularity_1_dna	dna__4	dna_Granularity__4
nucl_Granularity_1_ki67	ki67__17	ki67_Granularity__4	ki67__17	ki67_Granularity__4	ki67__18	ki67_Granularity__4	ki67__18	ki67_Granularity__4
nucl_Granularity_2_dna	dna__5	dna_Granularity__5
nucl_Granularity_2_ki67	ki67__18	ki67_Granularity__5	ki67__18	ki67_Granularity__5	ki67__19	ki67_Granularity__5	ki67__19	ki67_Granularity__5
nucl_Granularity_3_dna	dna__6	dna_Granularity__6
nucl_Granularity_3_ki67	ki67__19	ki67_Granularity__6	ki67__19	ki67_Granularity__6	ki67__20	ki67_Granularity__6	ki67__20	ki67_Granularity__6
nucl_Granularity_4_dna	dna__7	dna_Granularity__7
nucl_Granularity_4_ki67	ki67__20	ki67_Granularity__7	ki67__20	ki67_Granularity__7	ki67__21	ki67_Granularity__7	ki67__21	ki67_Granularity__7
nucl_Granularity_5_dna	dna__8	dna_Granularity__8
nucl_Granularity_5_ki67	ki67__21	ki67_Granularity__8	ki67__21	ki67_Granularity__8	ki67__22	ki67_Granularity__8	ki67__22	ki67_Granularity__8
nucl_Granularity_6_dna	dna__9	dna_Granularity__9
nucl_Granularity_6_ki67	ki67__22	ki67_Granularity__9	ki67__22	ki67_Granularity__9	ki67__23	ki67_Granularity__9	ki67__23	ki67_Granularity__9
nucl_Granularity_7_dna	dna__10	dna_Granularity__10
nucl_Granularity_7_ki67	ki67__23	ki67_Granularity__10	ki67__23	ki67_Granularity__10	ki67__24	ki67_Granularity__10	ki67__24	ki67_Granularity__10
nucl_Granularity_8_dna	dna__11	dna_Granularity__11
nucl_Granularity_8_ki67	ki67__24	ki67_Granularity__11	ki67__24	ki67_Granularity__11	ki67__25	ki67_Granularity__11	ki67__25	ki67_Granularity__11
nucl_Granularity_9_dna	dna__12	dna_Granularity__12
nucl_Granularity_9_ki67	ki67__25	ki67_Granularity__12	ki67__25	ki67_Granularity__12	ki67__26	ki67_Granularity__12	ki67__26	ki67_Granularity__12
nucl_Intensity_IntegratedIntensityEdge_dna	dna__13	dna_Intensity__1	dna__1	dna_Intensity__1	dna__1	dna_Intensity__1	dna__1	dna_Intensity__1
nucl_Intensity_IntegratedIntensityEdge_ki67	ki67__3	ki67_Intensity__2	ki67__3	ki67_Intensity__2	ki67__3	ki67_Intensity__2	ki67__27	ki67_Intensity__8
nucl_Intensity_IntegratedIntensityEdge_tubulin	tubulin__14	tubulin_Intensity__2	tubulin__40	tubulin_Intensity__7	tubulin__47	tubulin_Intensity__8	tubulin__3	tubulin_Intensity__3
nucl_Intensity_IntegratedIntensity_dna	dna__14	dna_Intensity__2	dna__2	dna_Intensity__2	dna__2	dna_Intensity__2	dna__2	dna_Intensity__2
nucl_Intensity_IntegratedIntensity_ki67	ki67__3	ki67_Intensity__2	ki67__3	ki67_Intensity__2	ki67__3	ki67_Intensity__2	ki67__3	ki67_Intensity__2
nucl_Intensity_IntegratedIntensity_tubulin	tubulin__14	tubulin_Intensity__2	tubulin__2	tubulin_Intensity__2	tubulin__4	tubulin_Intensity__4	tubulin__3	tubulin_Intensity__3
nucl_Intensity_LowerQuartileIntensity_dna	dna__15	dna_Intensity__3	dna__3	dna_Intensity__3	dna__3	dna_Intensity__3	dna__3	dna_Intensity__3
nucl_Intensity_LowerQuartileIntensity_ki67	ki67__3	ki67_Intensity__2	ki67__3	ki67_Intensity__2	ki67__3	ki67_Intensity__2	ki67__28	ki67_Intensity__9
nucl_Intensity_LowerQuartileIntensity_tubulin	tubulin__15	tubulin_Intensity__3	tubulin__42	tubulin_Intensity__9	tubulin__4	tubulin_Intensity__4	tubulin__3	tubulin_Intensity__3
nucl_Intensity_MADIntensity_dna	dna__16	dna_Intensity__4	dna__4	dna_Intensity__3	dna__4	dna_Intensity__4	dna__4	dna_Intensity__4
nucl_Intensity_MADIntensity_ki67	ki67__3	ki67_Intensity__2	ki67__3	ki67_Intensity__2	ki67__3	ki67_Intensity__2	ki67__28	ki67_Intensity__9
nucl_Intensity_MADIntensity_tubulin	tubulin__14	tubulin_Intensity__2	tubulin__2	tubulin_Intensity__2	tubulin__4	tubulin_Intensity__4	tubulin__3	tubulin_Intensity__3
nucl_Intensity_MassDisplacement_dna	dna__17	dna_Intensity__5	dna__5	dna_Intensity__4	dna__5	dna_Intensity__5	dna__5	dna_Intensity__5
nucl_Intensity_MassDisplacement_ki67	ki67__26	ki67_Intensity__7	ki67__26	ki67_Intensity__8	ki67__27	ki67_Intensity__8	ki67__29	ki67_Intensity__10
nucl_Intensity_MassDisplacement_tubulin	tubulin__61	tubulin_Intensity__11	tubulin__43	tubulin_Intensity__10	tubulin__52	tubulin_Intensity__13	tubulin__33	tubulin_Intensity__7
nucl_Intensity_MaxIntensityEdge_dna	dna__15	dna_Intensity__3	dna__3	dna_Intensity__3	dna__3	dna_Intensity__3	dna__6	dna_Intensity__6
nucl_Intensity_MaxIntensityEdge_ki67	ki67__3	ki67_Intensity__2	ki67__7	ki67_Intensity__6	ki67__7	ki67_Intensity__6	ki67__27	ki67_Intensity__8
nucl_Intensity_MaxIntensityEdge_tubulin	tubulin__62	tubulin_Intensity__6	tubulin__5	tubulin_Intensity__5	tubulin__6	tubulin_Intensity__6	tubulin__3	tubulin_Intensity__3
nucl_Intensity_MaxIntensity_dna	dna__16	dna_Intensity__4	dna__3	dna_Intensity__3	dna__4	dna_Intensity__4	dna__4	dna_Intensity__4
nucl_Intensity_MaxIntensity_ki67	ki67__3	ki67_Intensity__2	ki67__7	ki67_Intensity__6	ki67__7	ki67_Intensity__6	ki67__7	ki67_Intensity__6
nucl_Intensity_MaxIntensity_tubulin	tubulin__18	tubulin_Intensity__6	tubulin__5	tubulin_Intensity__5	tubulin__53	tubulin_Intensity__14	tubulin__3	tubulin_Intensity__3
nucl_Intensity_MeanIntensityEdge_dna	dna__15	dna_Intensity__3	dna__1	dna_Intensity__1	dna__1	dna_Intensity__1	dna__7	dna_Intensity__7
nucl_Intensity_MeanIntensityEdge_ki67	ki67__3	ki67_Intensity__2	ki67__3	ki67_Intensity__2	ki67__3	ki67_Intensity__2	ki67__27	ki67_Intensity__8
nucl_Intensity_MeanIntensityEdge_tubulin	tubulin__14	tubulin_Intensity__2	tubulin__40	tubulin_Intensity__7	tubulin__47	tubulin_Intensity__8	tubulin__3	tubulin_Intensity__3
nucl_Intensity_MeanIntensity_dna	dna__15	dna_Intensity__3	dna__3	dna_Intensity__3	dna__3	dna_Intensity__3	dna__8	dna_Intensity__8
nucl_Intensity_MeanIntensity_ki67	ki67__3	ki67_Intensity__2	ki67__3	ki67_Intensity__2	ki67__3	ki67_Intensity__2	ki67__28	ki67_Intensity__9
nucl_Intensity_MeanIntensity_tubulin	tubulin__14	tubulin_Intensity__2	tubulin__2	tubulin_Intensity__2	tubulin__4	tubulin_Intensity__4	tubulin__3	tubulin_Intensity__3
nucl_Intensity_MedianIntensity_dna	dna__15	dna_Intensity__3	dna__3	dna_Intensity__3	dna__3	dna_Intensity__3	dna__8	dna_Intensity__8
nucl_Intensity_MedianIntensity_ki67	ki67__3	ki67_Intensity__2	ki67__3	ki67_Intensity__2	ki67__3	ki67_Intensity__2	ki67__28	ki67_Intensity__9
nucl_Intensity_MedianIntensity_tubulin	tubulin__14	tubulin_Intensity__2	tubulin__2	tubulin_Intensity__2	tubulin__4	tubulin_Intensity__4	tubulin__3	tubulin_Intensity__3
nucl_Intensity_MinIntensityEdge_dna	dna__18	dna_Intensity__6	dna__6	dna_Intensity__5	dna__6	dna_Intensity__6	dna__7	dna_Intensity__7
nucl_Intensity_MinIntensityEdge_ki67	ki67__27	ki67_Intensity__8	ki67__27	ki67_Intensity__9	ki67__28	ki67_Intensity__9	ki67__30	ki67_Intensity__11
nucl_Intensity_MinIntensityEdge_tubulin	tubulin__63	tubulin_Intensity__12	tubulin__44	tubulin_Intensity__11	tubulin__54	tubulin_Intensity__15	tubulin__32	tubulin_Intensity__6
nucl_Intensity_MinIntensity_dna	dna__18	dna_Intensity__6	dna__6	dna_Intensity__5	dna__6	dna_Intensity__6	dna__7	dna_Intensity__7
nucl_Intensity_MinIntensity_ki67	ki67__27	ki67_Intensity__8	ki67__27	ki67_Intensity__9	ki67__28	ki67_Intensity__9	ki67__30	ki67_Intensity__11
nucl_Intensity_MinIntensity_tubulin	tubulin__63	tubulin_Intensity__12	tubulin__44	tubulin_Intensity__11	tubulin__3	tubulin_Intensity__3	tubulin__32	tubulin_Intensity__6
nucl_Intensity_StdIntensityEdge_dna	dna__15	dna_Intensity__3	dna__3	dna_Intensity__3	dna__3	dna_Intensity__3	dna__6	dna_Intensity__6
nucl_Intensity_StdIntensityEdge_ki67	ki67__3	ki67_Intensity__2	ki67__7	ki67_Intensity__6	ki67__7	ki67_Intensity__6	ki67__27	ki67_Intensity__8
nucl_Intensity_StdIntensityEdge_tubulin	tubulin__62	tubulin_Intensity__6	tubulin__5	tubulin_Intensity__5	tubulin__6	tubulin_Intensity__6	tubulin__3	tubulin_Intensity__3
nucl_Intensity_StdIntensity_dna	dna__16	dna_Intensity__4	dna__4	dna_Intensity__3	dna__4	dna_Intensity__4	dna__4	dna_Intensity__4
nucl_Intensity_StdIntensity_ki67	ki67__3	ki67_Intensity__2	ki67__7	ki67_Intensity__6	ki67__7	ki67_Intensity__6	ki67__7	ki67_Intensity__6
nucl_Intensity_StdIntensity_tubulin	tubulin__18	tubulin_Intensity__6	tubulin__5	tubulin_Intensity__5	tubulin__53	tubulin_Intensity__14	tubulin__3	tubulin_Intensity__3
nucl_Intensity_UpperQuartileIntensity_dna	dna__15	dna_Intensity__3	dna__3	dna_Intensity__3	dna__3	dna_Intensity__3	dna__8	dna_Intensity__8
nucl_Intensity_UpperQuartileIntensity_ki67	ki67__3	ki67_Intensity__2	ki67__3	ki67_Intensity__2	ki67__3	ki67_Intensity__2	ki67__28	ki67_Intensity__9
nucl_Intensity_UpperQuartileIntensity_tubulin	tubulin__14	tubulin_Intensity__2	tubulin__2	tubulin_Intensity__2	tubulin__4	tubulin_Intensity__4	tubulin__3	tubulin_Intensity__3
nucl_Texture_AngularSecondMoment_dna_12_00_256	dna__19	dna_Texture__1	dna__7	dna_Texture__1	dna__7	dna_Texture__1	dna__9	dna_Texture__1
nucl_Texture_AngularSecondMoment_dna_3_00_256	dna__19	dna_Texture__1	dna__7	dna_Texture__1	dna__8	dna_Texture__2	dna__9	dna_Texture__1
nucl_Texture_AngularSecondMoment_ki67_12_00_256	ki67__28	ki67_Texture__1	ki67__28	ki67_Texture__1	ki67__29	ki67_Texture__1	ki67__31	ki67_Texture__1
nucl_Texture_AngularSecondMoment_ki67_3_00_256	ki67__29	ki67_Texture__2	ki67__29	ki67_Texture__2	ki67__29	ki67_Texture__1	ki67__31	ki67_Texture__1
nucl_Texture_Contrast_dna_12_00_256	dna__16	dna_Texture__2	dna__4	dna_Texture__2	dna__4	dna_Texture__3	dna__4	dna_Texture__2
nucl_Texture_Contrast_dna_3_00_256	dna__16	dna_Texture__2	dna__4	dna_Texture__2	dna__4	dna_Texture__3	dna__4	dna_Texture__2
nucl_Texture_Contrast_ki67_12_00_256	ki67__3	ki67_Texture__3	ki67__7	ki67_Texture__3	ki67__7	ki67_Texture__2	ki67__7	ki67_Texture__2
nucl_Texture_Contrast_ki67_3_00_256	ki67__3	ki67_Texture__3	ki67__7	ki67_Texture__3	ki67__7	ki67_Texture__2	ki67__7	ki67_Texture__2
nucl_Texture_Correlation_dna_12_00_256	dna__20	dna_Texture__3	dna__8	dna_Texture__3	dna__9	dna_Texture__4	dna__10	dna_Texture__3
nucl_Texture_Correlation_dna_3_00_256	dna__21	dna_Texture__4	dna__9	dna_Texture__4	dna__10	dna_Texture__5	dna__11	dna_Texture__4
nucl_Texture_Correlation_ki67_12_00_256	ki67__30	ki67_Texture__4	ki67__30	ki67_Texture__4	ki67__30	ki67_Texture__3	ki67__32	ki67_Texture__3
nucl_Texture_Correlation_ki67_3_00_256	ki67__31	ki67_Texture__5	ki67__31	ki67_Texture__5	ki67__31	ki67_Texture__4	ki67__33	ki67_Texture__4
nucl_Texture_DifferenceEntropy_dna_12_00_256	dna__16	dna_Texture__2	dna__4	dna_Texture__2	dna__4	dna_Texture__3	dna__4	dna_Texture__2
nucl_Texture_DifferenceEntropy_dna_3_00_256	dna__16	dna_Texture__2	dna__4	dna_Texture__2	dna__4	dna_Texture__3	dna__4	dna_Texture__2
nucl_Texture_DifferenceEntropy_ki67_12_00_256	ki67__3	ki67_Texture__3	ki67__7	ki67_Texture__3	ki67__3	ki67_Texture__2	ki67__7	ki67_Texture__2
nucl_Texture_DifferenceEntropy_ki67_3_00_256	ki67__3	ki67_Texture__3	ki67__7	ki67_Texture__3	ki67__3	ki67_Texture__2	ki67__7	ki67_Texture__2
nucl_Texture_DifferenceVariance_dna_12_00_256	dna__19	dna_Texture__1	dna__10	dna_Texture__5	dna__8	dna_Texture__2	dna__9	dna_Texture__1
nucl_Texture_DifferenceVariance_dna_3_00_256	dna__19	dna_Texture__1	dna__10	dna_Texture__5	dna__8	dna_Texture__2	dna__9	dna_Texture__1
nucl_Texture_DifferenceVariance_ki67_12_00_256	ki67__28	ki67_Texture__1	ki67__28	ki67_Texture__1	ki67__29	ki67_Texture__1	ki67__31	ki67_Texture__1
nucl_Texture_DifferenceVariance_ki67_3_00_256	ki67__29	ki67_Texture__2	ki67__29	ki67_Texture__2	ki67__29	ki67_Texture__1	ki67__31	ki67_Texture__1
nucl_Texture_Entropy_dna_12_00_256	dna__16	dna_Texture__2	dna__2	dna_Texture__6	dna__11	dna_Texture__6	dna__4	dna_Texture__2
nucl_Texture_Entropy_dna_3_00_256	dna__16	dna_Texture__2	dna__2	dna_Texture__6	dna__11	dna_Texture__6	dna__4	dna_Texture__2
nucl_Texture_Entropy_ki67_12_00_256	ki67__3	ki67_Texture__3	ki67__7	ki67_Texture__3	ki67__3	ki67_Texture__2	ki67__7	ki67_Texture__2
nucl_Texture_Entropy_ki67_3_00_256	ki67__3	ki67_Texture__3	ki67__7	ki67_Texture__3	ki67__3	ki67_Texture__2	ki67__7	ki67_Texture__2
nucl_Texture_InfoMeas1_dna_12_00_256	dna__22	dna_Texture__5	dna__10	dna_Texture__5	dna__12	dna_Texture__7	dna__12	dna_Texture__5
nucl_Texture_InfoMeas1_dna_3_00_256	dna__23	dna_Texture__6	dna__10	dna_Texture__5	dna__12	dna_Texture__7	dna__13	dna_Texture__6
nucl_Texture_InfoMeas1_ki67_12_00_256	ki67__32	ki67_Texture__6	ki67__32	ki67_Texture__6	ki67__32	ki67_Texture__5	ki67__34	ki67_Texture__5
nucl_Texture_InfoMeas1_ki67_3_00_256	ki67__32	ki67_Texture__6	ki67__33	ki67_Texture__7	ki67__32	ki67_Texture__5	ki67__35	ki67_Texture__6
nucl_Texture_InfoMeas2_dna_12_00_256	dna__24	dna_Texture__7	dna__3	dna_Texture__2	dna__4	dna_Texture__3	dna__14	dna_Texture__7
nucl_Texture_InfoMeas2_dna_3_00_256	dna__21	dna_Texture__4	dna__3	dna_Texture__2	dna__4	dna_Texture__3	dna__11	dna_Texture__4
nucl_Texture_InfoMeas2_ki67_12_00_256	ki67__3	ki67_Texture__3	ki67__7	ki67_Texture__3	ki67__7	ki67_Texture__2	ki67__7	ki67_Texture__2
nucl_Texture_InfoMeas2_ki67_3_00_256	ki67__3	ki67_Texture__3	ki67__7	ki67_Texture__3	ki67__7	ki67_Texture__2	ki67__7	ki67_Texture__2
nucl_Texture_InverseDifferenceMoment_dna_12_00_256	dna__19	dna_Texture__1	dna__10	dna_Texture__5	dna__8	dna_Texture__2	dna__9	dna_Texture__1
nucl_Texture_InverseDifferenceMoment_dna_3_00_256	dna__19	dna_Texture__1	dna__10	dna_Texture__5	dna__8	dna_Texture__2	dna__9	dna_Texture__1
nucl_Texture_InverseDifferenceMoment_ki67_12_00_256	ki67__28	ki67_Texture__1	ki67__28	ki67_Texture__1	ki67__29	ki67_Texture__1	ki67__31	ki67_Texture__1
nucl_Texture_InverseDifferenceMoment_ki67_3_00_256	ki67__29	ki67_Texture__2	ki67__29	ki67_Texture__2	ki67__29	ki67_Texture__1	ki67__31	ki67_Texture__1
nucl_Texture_SumAverage_dna_12_00_256	dna__15	dna_Texture__2	dna__3	dna_Texture__2	dna__3	dna_Texture__3	dna__8	dna_Texture__8
nucl_Texture_SumAverage_dna_3_00_256	dna__15	dna_Texture__2	dna__3	dna_Texture__2	dna__3	dna_Texture__3	dna__8	dna_Texture__8
nucl_Texture_SumAverage_ki67_12_00_256	ki67__3	ki67_Texture__3	ki67__7	ki67_Texture__3	ki67__3	ki67_Texture__2	ki67__36	ki67_Texture__7
nucl_Texture_SumAverage_ki67_3_00_256	ki67__3	ki67_Texture__3	ki67__7	ki67_Texture__3	ki67__3	ki67_Texture__2	ki67__36	ki67_Texture__7
nucl_Texture_SumEntropy_dna_12_00_256	dna__16	dna_Texture__2	dna__4	dna_Texture__2	dna__4	dna_Texture__3	dna__4	dna_Texture__2
nucl_Texture_SumEntropy_dna_3_00_256	dna__16	dna_Texture__2	dna__4	dna_Texture__2	dna__4	dna_Texture__3	dna__4	dna_Texture__2
nucl_Texture_SumEntropy_ki67_12_00_256	ki67__3	ki67_Texture__3	ki67__7	ki67_Texture__3	ki67__3	ki67_Texture__2	ki67__7	ki67_Texture__2
nucl_Texture_SumEntropy_ki67_3_00_256	ki67__3	ki67_Texture__3	ki67__7	ki67_Texture__3	ki67__3	ki67_Texture__2	ki67__7	ki67_Texture__2
nucl_Texture_SumVariance_dna_12_00_256	dna__16	dna_Texture__2	dna__4	dna_Texture__2	dna__4	dna_Texture__3	dna__4	dna_Texture__2
nucl_Texture_SumVariance_dna_3_00_256	dna__16	dna_Texture__2	dna__4	dna_Texture__2	dna__4	dna_Texture__3	dna__4	dna_Texture__2
nucl_Texture_SumVariance_ki67_12_00_256	ki67__3	ki67_Texture__3	ki67__7	ki67_Texture__3	ki67__7	ki67_Texture__2	ki67__7	ki67_Texture__2
nucl_Texture_SumVariance_ki67_3_00_256	ki67__3	ki67_Texture__3	ki67__7	ki67_Texture__3	ki67__7	ki67_Texture__2	ki67__7	ki67_Texture__2
nucl_Texture_Variance_dna_12_00_256	dna__16	dna_Texture__2	dna__4	dna_Texture__2	dna__4	dna_Texture__3	dna__4	dna_Texture__2
nucl_Texture_Variance_dna_3_00_256	dna__16	dna_Texture__2	dna__4	dna_Texture__2	dna__4	dna_Texture__3	dna__4	dna_Texture__2
nucl_Texture_Variance_ki67_12_00_256	ki67__3	ki67_Texture__3	ki67__7	ki67_Texture__3	ki67__7	ki67_Texture__2	ki67__7	ki67_Texture__2
nucl_Texture_Variance_ki67_3_00_256	ki67__3	ki67_Texture__3	ki67__7	ki67_Texture__3	ki67__7	ki67_Texture__2	ki67__7	ki67_Texture__2
cell_Children_lipids_Count			lipids__1	lipids_AreaShape__1	lipids__1	lipids_AreaShape__1	lipids__1	lipids_AreaShape__1
cell_Granularity_10_lipids			lipids__2	lipids_Granularity__1	lipids__2	lipids_Granularity__1	lipids__2	lipids_Granularity__1
cell_Granularity_11_lipids			lipids__3	lipids_Granularity__2	lipids__3	lipids_Granularity__2	lipids__3	lipids_Granularity__2
cell_Granularity_12_lipids			lipids__4	lipids_Granularity__3	lipids__4	lipids_Granularity__3	lipids__4	lipids_Granularity__3
cell_Granularity_1_lipids			lipids__5	lipids_Granularity__4	lipids__5	lipids_Granularity__4	lipids__5	lipids_Granularity__4
cell_Granularity_2_lipids			lipids__6	lipids_Granularity__5	lipids__6	lipids_Granularity__5	lipids__6	lipids_Granularity__5
cell_Granularity_3_lipids			lipids__7	lipids_Granularity__6	lipids__7	lipids_Granularity__6	lipids__7	lipids_Granularity__6
cell_Granularity_4_lipids			lipids__8	lipids_Granularity__7	lipids__8	lipids_Granularity__7	lipids__8	lipids_Granularity__7
cell_Granularity_5_lipids			lipids__9	lipids_Granularity__8	lipids__9	lipids_Granularity__8	lipids__9	lipids_Granularity__8
cell_Granularity_6_lipids			lipids__10	lipids_Granularity__9	lipids__10	lipids_Granularity__9	lipids__10	lipids_Granularity__9
cell_Granularity_7_lipids			lipids__11	lipids_Granularity__10	lipids__11	lipids_Granularity__10	lipids__11	lipids_Granularity__10
cell_Granularity_8_lipids			lipids__12	lipids_Granularity__11	lipids__12	lipids_Granularity__11	lipids__12	lipids_Granularity__11
cell_Granularity_9_lipids			lipids__13	lipids_Granularity__12	lipids__13	lipids_Granularity__12	lipids__13	lipids_Granularity__12
cell_Intensity_IntegratedIntensityEdge_lipids			lipids__14	lipids_Intensity__1	lipids__14	lipids_Intensity__1	lipids__14	lipids_Intensity__1
cell_Intensity_IntegratedIntensity_lipids			lipids__15	lipids_Intensity__2	lipids__15	lipids_Intensity__2	lipids__15	lipids_Intensity__2
cell_Intensity_LowerQuartileIntensity_lipids			lipids__16	lipids_Intensity__3	lipids__16	lipids_Intensity__3	lipids__16	lipids_Intensity__3
cell_Intensity_MADIntensity_lipids			lipids__17	lipids_Intensity__4	lipids__17	lipids_Intensity__4	lipids__17	lipids_Intensity__4
cell_Intensity_MassDisplacement_lipids			lipids__18	lipids_Intensity__5	lipids__18	lipids_Intensity__5	lipids__18	lipids_Intensity__5
cell_Intensity_MaxIntensityEdge_lipids			lipids__19	lipids_Intensity__6	lipids__19	lipids_Intensity__6	lipids__14	lipids_Intensity__1
cell_Intensity_MaxIntensity_lipids			lipids__20	lipids_Intensity__7	lipids__20	lipids_Intensity__7	lipids__1	lipids_Intensity__6
cell_Intensity_MeanIntensityEdge_lipids			lipids__14	lipids_Intensity__1	lipids__14	lipids_Intensity__1	lipids__14	lipids_Intensity__1
cell_Intensity_MeanIntensity_lipids			lipids__15	lipids_Intensity__2	lipids__21	lipids_Intensity__8	lipids__19	lipids_Intensity__7
cell_Intensity_MedianIntensity_lipids			lipids__16	lipids_Intensity__3	lipids__22	lipids_Intensity__9	lipids__16	lipids_Intensity__3
cell_Intensity_MinIntensityEdge_lipids			lipids__21	lipids_Intensity__8	lipids__23	lipids_Intensity__10	lipids__20	lipids_Intensity__8
cell_Intensity_MinIntensity_lipids			lipids__21	lipids_Intensity__8	lipids__23	lipids_Intensity__10	lipids__20	lipids_Intensity__8
cell_Intensity_StdIntensityEdge_lipids			lipids__19	lipids_Intensity__6	lipids__19	lipids_Intensity__6	lipids__14	lipids_Intensity__1
cell_Intensity_StdIntensity_lipids			lipids__20	lipids_Intensity__7	lipids__21	lipids_Intensity__8	lipids__1	lipids_Intensity__6
cell_Intensity_UpperQuartileIntensity_lipids			lipids__16	lipids_Intensity__3	lipids__22	lipids_Intensity__9	lipids__17	lipids_Intensity__4
cell_Texture_AngularSecondMoment_lipids_12_00_256			lipids__22	lipids_Texture__1	lipids__24	lipids_Texture__1	lipids__21	lipids_Texture__1
cell_Texture_AngularSecondMoment_lipids_3_00_256			lipids__22	lipids_Texture__1	lipids__24	lipids_Texture__1	lipids__21	lipids_Texture__1
cell_Texture_Contrast_lipids_12_00_256			lipids__20	lipids_Texture__2	lipids__21	lipids_Texture__2	lipids__1	lipids_Texture__2
cell_Texture_Contrast_lipids_3_00_256			lipids__20	lipids_Texture__2	lipids__21	lipids_Texture__2	lipids__1	lipids_Texture__2
cell_Texture_Correlation_lipids_12_00_256			lipids__23	lipids_Texture__3	lipids__25	lipids_Texture__3	lipids__22	lipids_Texture__3
cell_Texture_Correlation_lipids_3_00_256			lipids__24	lipids_Texture__4	lipids__26	lipids_Texture__4	lipids__23	lipids_Texture__4
cell_Texture_DifferenceEntropy_lipids_12_00_256			lipids__15	lipids_Texture__2	lipids__21	lipids_Texture__2	lipids__19	lipids_Texture__5
cell_Texture_DifferenceEntropy_lipids_3_00_256			lipids__15	lipids_Texture__2	lipids__21	lipids_Texture__2	lipids__19	lipids_Texture__5
cell_Texture_DifferenceVariance_lipids_12_00_256			lipids__25	lipids_Texture__5	lipids__27	lipids_Texture__5	lipids__24	lipids_Texture__6
cell_Texture_DifferenceVariance_lipids_3_00_256			lipids__25	lipids_Texture__5	lipids__27	lipids_Texture__5	lipids__24	lipids_Texture__6
cell_Texture_Entropy_lipids_12_00_256			lipids__15	lipids_Texture__2	lipids__21	lipids_Texture__2	lipids__19	lipids_Texture__5
cell_Texture_Entropy_lipids_3_00_256			lipids__15	lipids_Texture__2	lipids__21	lipids_Texture__2	lipids__19	lipids_Texture__5
cell_Texture_InfoMeas1_lipids_12_00_256			lipids__26	lipids_Texture__6	lipids__28	lipids_Texture__6	lipids__25	lipids_Texture__7
cell_Texture_InfoMeas1_lipids_3_00_256			lipids__25	lipids_Texture__5	lipids__29	lipids_Texture__7	lipids__26	lipids_Texture__8
cell_Texture_InfoMeas2_lipids_12_00_256			lipids__15	lipids_Texture__2	lipids__21	lipids_Texture__2	lipids__19	lipids_Texture__5
cell_Texture_InfoMeas2_lipids_3_00_256			lipids__15	lipids_Texture__2	lipids__21	lipids_Texture__2	lipids__19	lipids_Texture__5
cell_Texture_InverseDifferenceMoment_lipids_12_00_256			lipids__22	lipids_Texture__1	lipids__24	lipids_Texture__1	lipids__21	lipids_Texture__1
cell_Texture_InverseDifferenceMoment_lipids_3_00_256			lipids__22	lipids_Texture__1	lipids__24	lipids_Texture__1	lipids__21	lipids_Texture__1
cell_Texture_SumAverage_lipids_12_00_256			lipids__15	lipids_Texture__2	lipids__21	lipids_Texture__2	lipids__19	lipids_Texture__5
cell_Texture_SumAverage_lipids_3_00_256			lipids__15	lipids_Texture__2	lipids__21	lipids_Texture__2	lipids__19	lipids_Texture__5
cell_Texture_SumEntropy_lipids_12_00_256			lipids__15	lipids_Texture__2	lipids__21	lipids_Texture__2	lipids__19	lipids_Texture__5
cell_Texture_SumEntropy_lipids_3_00_256			lipids__15	lipids_Texture__2	lipids__21	lipids_Texture__2	lipids__19	lipids_Texture__5
cell_Texture_SumVariance_lipids_12_00_256			lipids__20	lipids_Texture__2	lipids__21	lipids_Texture__2	lipids__1	lipids_Texture__2
cell_Texture_SumVariance_lipids_3_00_256			lipids__20	lipids_Texture__2	lipids__21	lipids_Texture__2	lipids__1	lipids_Texture__2
cell_Texture_Variance_lipids_12_00_256			lipids__20	lipids_Texture__2	lipids__21	lipids_Texture__2	lipids__1	lipids_Texture__2
cell_Texture_Variance_lipids_3_00_256			lipids__20	lipids_Texture__2	lipids__21	lipids_Texture__2	lipids__1	lipids_Texture__2
cyto_Intensity_IntegratedIntensityEdge_lipids			lipids__27	lipids_Intensity__2	lipids__30	lipids_Intensity__11	lipids__15	lipids_Intensity__2
cyto_Intensity_IntegratedIntensity_lipids			lipids__27	lipids_Intensity__2	lipids__15	lipids_Intensity__2	lipids__15	lipids_Intensity__2
cyto_Intensity_LowerQuartileIntensity_lipids			lipids__28	lipids_Intensity__9	lipids__16	lipids_Intensity__3	lipids__16	lipids_Intensity__3
cyto_Intensity_MADIntensity_lipids			lipids__29	lipids_Intensity__10	lipids__31	lipids_Intensity__12	lipids__27	lipids_Intensity__9
cyto_Intensity_MassDisplacement_lipids			lipids__18	lipids_Intensity__5	lipids__32	lipids_Intensity__13	lipids__18	lipids_Intensity__5
cyto_Intensity_MaxIntensityEdge_lipids			lipids__30	lipids_Intensity__11	lipids__30	lipids_Intensity__11	lipids__28	lipids_Intensity__10
cyto_Intensity_MaxIntensity_lipids			lipids__30	lipids_Intensity__11	lipids__33	lipids_Intensity__14	lipids__29	lipids_Intensity__11
cyto_Intensity_MeanIntensityEdge_lipids			lipids__31	lipids_Intensity__12	lipids__30	lipids_Intensity__11	lipids__30	lipids_Intensity__7
cyto_Intensity_MeanIntensity_lipids			lipids__31	lipids_Intensity__12	lipids__34	lipids_Intensity__15	lipids__30	lipids_Intensity__7
cyto_Intensity_MedianIntensity_lipids			lipids__28	lipids_Intensity__9	lipids__31	lipids_Intensity__12	lipids__17	lipids_Intensity__4
cyto_Intensity_MinIntensityEdge_lipids			lipids__21	lipids_Intensity__8	lipids__23	lipids_Intensity__10	lipids__20	lipids_Intensity__8
cyto_Intensity_MinIntensity_lipids			lipids__21	lipids_Intensity__8	lipids__23	lipids_Intensity__10	lipids__20	lipids_Intensity__8
cyto_Intensity_StdIntensityEdge_lipids			lipids__31	lipids_Intensity__12	lipids__30	lipids_Intensity__11	lipids__28	lipids_Intensity__10
cyto_Intensity_StdIntensity_lipids			lipids__31	lipids_Intensity__12	lipids__33	lipids_Intensity__14	lipids__29	lipids_Intensity__11
cyto_Intensity_UpperQuartileIntensity_lipids			lipids__29	lipids_Intensity__10	lipids__22	lipids_Intensity__9	lipids__17	lipids_Intensity__4
lipids_AreaShape_Area			lipids__32	lipids_AreaShape__2	lipids__26	lipids_AreaShape__2	lipids__31	lipids_AreaShape__2
lipids_AreaShape_Compactness			lipids__32	lipids_AreaShape__2	lipids__26	lipids_AreaShape__2	lipids__31	lipids_AreaShape__2
lipids_AreaShape_ConvexArea			lipids__32	lipids_AreaShape__2	lipids__26	lipids_AreaShape__2	lipids__31	lipids_AreaShape__2
lipids_AreaShape_Eccentricity			lipids__33	lipids_AreaShape__3	lipids__35	lipids_AreaShape__3	lipids__32	lipids_AreaShape__3
lipids_AreaShape_EquivalentDiameter			lipids__32	lipids_AreaShape__2	lipids__26	lipids_AreaShape__2	lipids__31	lipids_AreaShape__2
lipids_AreaShape_EulerNumber			lipids__34	lipids_AreaShape__4	lipids__36	lipids_AreaShape__4	lipids__33	lipids_AreaShape__4
lipids_AreaShape_Extent			lipids__35	lipids_AreaShape__5	lipids__37	lipids_AreaShape__5	lipids__34	lipids_AreaShape__5
lipids_AreaShape_MajorAxisLength			lipids__32	lipids_AreaShape__2	lipids__26	lipids_AreaShape__2	lipids__31	lipids_AreaShape__2
lipids_AreaShape_MaxFeretDiameter			lipids__32	lipids_AreaShape__2	lipids__26	lipids_AreaShape__2	lipids__31	lipids_AreaShape__2
lipids_AreaShape_MaximumRadius			lipids__32	lipids_AreaShape__2	lipids__26	lipids_AreaShape__2	lipids__31	lipids_AreaShape__2
lipids_AreaShape_MeanRadius			lipids__32	lipids_AreaShape__2	lipids__26	lipids_AreaShape__2	lipids__31	lipids_AreaShape__2
lipids_AreaShape_MedianRadius			lipids__36	lipids_AreaShape__6	lipids__38	lipids_AreaShape__6	lipids__35	lipids_AreaShape__6
lipids_AreaShape_MinFeretDiameter			lipids__32	lipids_AreaShape__2	lipids__26	lipids_AreaShape__2	lipids__31	lipids_AreaShape__2
lipids_AreaShape_MinorAxisLength			lipids__32	lipids_AreaShape__2	lipids__26	lipids_AreaShape__2	lipids__31	lipids_AreaShape__2
lipids_AreaShape_Orientation			lipids__37	lipids_AreaShape__7	lipids__39	lipids_AreaShape__7	lipids__36	lipids_AreaShape__7
lipids_AreaShape_Perimeter			lipids__32	lipids_AreaShape__2	lipids__26	lipids_AreaShape__2	lipids__31	lipids_AreaShape__2
lipids_AreaShape_Solidity			lipids__38	lipids_AreaShape__8	lipids__40	lipids_AreaShape__8	lipids__37	lipids_AreaShape__8
lipids_Intensity_IntegratedIntensityEdge_lipids			lipids__20	lipids_Intensity__7	lipids__26	lipids_Intensity__8	lipids__31	lipids_Intensity__6
lipids_Intensity_IntegratedIntensity_lipids			lipids__20	lipids_Intensity__7	lipids__26	lipids_Intensity__8	lipids__31	lipids_Intensity__6
lipids_Intensity_LowerQuartileIntensity_lipids			lipids__39	lipids_Intensity__13	lipids__41	lipids_Intensity__16	lipids__38	lipids_Intensity__12
lipids_Intensity_MADIntensity_lipids			lipids__20	lipids_Intensity__7	lipids__20	lipids_Intensity__7	lipids__39	lipids_Intensity__13
lipids_Intensity_MassDisplacement_lipids			lipids__40	lipids_Intensity__14	lipids__42	lipids_Intensity__17	lipids__40	lipids_Intensity__14
lipids_Intensity_MaxIntensityEdge_lipids			lipids__20	lipids_Intensity__7	lipids__20	lipids_Intensity__7	lipids__39	lipids_Intensity__13
lipids_Intensity_MaxIntensity_lipids			lipids__20	lipids_Intensity__7	lipids__20	lipids_Intensity__7	lipids__39	lipids_Intensity__13
lipids_Intensity_MeanIntensityEdge_lipids			lipids__39	lipids_Intensity__13	lipids__41	lipids_Intensity__16	lipids__38	lipids_Intensity__12
lipids_Intensity_MeanIntensity_lipids			lipids__39	lipids_Intensity__13	lipids__41	lipids_Intensity__16	lipids__38	lipids_Intensity__12
lipids_Intensity_MedianIntensity_lipids			lipids__39	lipids_Intensity__13	lipids__41	lipids_Intensity__16	lipids__38	lipids_Intensity__12
lipids_Intensity_MinIntensityEdge_lipids			lipids__39	lipids_Intensity__13	lipids__41	lipids_Intensity__16	lipids__38	lipids_Intensity__12
lipids_Intensity_MinIntensity_lipids			lipids__39	lipids_Intensity__13	lipids__41	lipids_Intensity__16	lipids__38	lipids_Intensity__12
lipids_Intensity_StdIntensityEdge_lipids			lipids__20	lipids_Intensity__7	lipids__20	lipids_Intensity__7	lipids__39	lipids_Intensity__13
lipids_Intensity_StdIntensity_lipids			lipids__20	lipids_Intensity__7	lipids__20	lipids_Intensity__7	lipids__39	lipids_Intensity__13
lipids_Intensity_UpperQuartileIntensity_lipids			lipids__20	lipids_Intensity__7	lipids__20	lipids_Intensity__7	lipids__39	lipids_Intensity__13
memb_Intensity_IntegratedIntensityEdge_ER					ER__61	ER_Intensity__10
memb_Intensity_IntegratedIntensityEdge_lipids					lipids__34	lipids_Intensity__15
memb_Intensity_IntegratedIntensityEdge_mito					mito__15	mito_Intensity__2
memb_Intensity_IntegratedIntensityEdge_tubulin					tubulin__2	tubulin_Intensity__2
memb_Intensity_IntegratedIntensity_ER					ER__61	ER_Intensity__10
memb_Intensity_IntegratedIntensity_lipids					lipids__34	lipids_Intensity__15
memb_Intensity_IntegratedIntensity_mito					mito__15	mito_Intensity__2
memb_Intensity_IntegratedIntensity_tubulin					tubulin__2	tubulin_Intensity__2
memb_Intensity_LowerQuartileIntensity_ER					ER__62	ER_Intensity__11
memb_Intensity_LowerQuartileIntensity_lipids					lipids__16	lipids_Intensity__3
memb_Intensity_LowerQuartileIntensity_mito					mito__16	mito_Intensity__3
memb_Intensity_LowerQuartileIntensity_tubulin					tubulin__7	tubulin_Intensity__7
memb_Intensity_MADIntensity_ER					ER__67	ER_Intensity__14
memb_Intensity_MADIntensity_lipids					lipids__43	lipids_Intensity__18
memb_Intensity_MADIntensity_mito					mito__58	mito_Intensity__8
memb_Intensity_MADIntensity_tubulin					tubulin__51	tubulin_Intensity__11
memb_Intensity_MassDisplacement_ER					ER__16	ER_Intensity__5
memb_Intensity_MassDisplacement_lipids					lipids__32	lipids_Intensity__13
memb_Intensity_MassDisplacement_mito					mito__59	mito_Intensity__9
memb_Intensity_MassDisplacement_tubulin					tubulin__49	tubulin_Intensity__10
memb_Intensity_MaxIntensityEdge_ER					ER__68	ER_Intensity__15
memb_Intensity_MaxIntensityEdge_lipids					lipids__33	lipids_Intensity__14
memb_Intensity_MaxIntensityEdge_mito					mito__19	mito_Intensity__6
memb_Intensity_MaxIntensityEdge_tubulin					tubulin__50	tubulin_Intensity__12
memb_Intensity_MaxIntensity_ER					ER__68	ER_Intensity__15
memb_Intensity_MaxIntensity_lipids					lipids__33	lipids_Intensity__14
memb_Intensity_MaxIntensity_mito					mito__19	mito_Intensity__6
memb_Intensity_MaxIntensity_tubulin					tubulin__50	tubulin_Intensity__12
memb_Intensity_MeanIntensityEdge_ER					ER__67	ER_Intensity__14
memb_Intensity_MeanIntensityEdge_lipids					lipids__34	lipids_Intensity__15
memb_Intensity_MeanIntensityEdge_mito					mito__16	mito_Intensity__3
memb_Intensity_MeanIntensityEdge_tubulin					tubulin__51	tubulin_Intensity__11
memb_Intensity_MeanIntensity_ER					ER__67	ER_Intensity__14
memb_Intensity_MeanIntensity_lipids					lipids__34	lipids_Intensity__15
memb_Intensity_MeanIntensity_mito					mito__16	mito_Intensity__3
memb_Intensity_MeanIntensity_tubulin					tubulin__51	tubulin_Intensity__11
memb_Intensity_MedianIntensity_ER					ER__62	ER_Intensity__11
memb_Intensity_MedianIntensity_lipids					lipids__16	lipids_Intensity__3
memb_Intensity_MedianIntensity_mito					mito__16	mito_Intensity__3
memb_Intensity_MedianIntensity_tubulin					tubulin__51	tubulin_Intensity__11
memb_Intensity_MinIntensityEdge_ER					ER__20	ER_Intensity__9
memb_Intensity_MinIntensityEdge_lipids					lipids__23	lipids_Intensity__10
memb_Intensity_MinIntensityEdge_mito					mito__20	mito_Intensity__7
memb_Intensity_MinIntensityEdge_tubulin					tubulin__7	tubulin_Intensity__7
memb_Intensity_MinIntensity_ER					ER__20	ER_Intensity__9
memb_Intensity_MinIntensity_lipids					lipids__23	lipids_Intensity__10
memb_Intensity_MinIntensity_mito					mito__20	mito_Intensity__7
memb_Intensity_MinIntensity_tubulin					tubulin__7	tubulin_Intensity__7
memb_Intensity_StdIntensityEdge_ER					ER__68	ER_Intensity__15
memb_Intensity_StdIntensityEdge_lipids					lipids__33	lipids_Intensity__14
memb_Intensity_StdIntensityEdge_mito					mito__19	mito_Intensity__6
memb_Intensity_StdIntensityEdge_tubulin					tubulin__50	tubulin_Intensity__12
memb_Intensity_StdIntensity_ER					ER__68	ER_Intensity__15
memb_Intensity_StdIntensity_lipids					lipids__33	lipids_Intensity__14
memb_Intensity_StdIntensity_mito					mito__19	mito_Intensity__6
memb_Intensity_StdIntensity_tubulin					tubulin__50	tubulin_Intensity__12
memb_Intensity_UpperQuartileIntensity_ER					ER__67	ER_Intensity__14
memb_Intensity_UpperQuartileIntensity_lipids					lipids__22	lipids_Intensity__9
memb_Intensity_UpperQuartileIntensity_mito					mito__16	mito_Intensity__3
memb_Intensity_UpperQuartileIntensity_tubulin					tubulin__51	tubulin_Intensity__11

## Sheet: Suppl.Tab.3-DRUG_model_results
Supplementary Table 3: Association statistics from linear mixed-effects models fitted to CellProfiler features in the drug dataset. Features were standardized to mean 0 and unit variance before regression. As indicated in columns 1 - 3: for each timepoint and drug (all doses, including the vehicule control), features were modelled as feature ~ dose_factor + donor + (1|plate:well). For the highest…
feature	drug	timepoint	coef_maxDose	pvalue_maxDose	pvalue_adjust_maxDose	r2_cond	r2_marg	r2_cond_null	r2_marg_null	r2_marg_diff	lrt_chisqr	lrt_p.value	lrt_pvalue_adjust
cell_AreaShape_Area	mdivi-1	24h	0.189512	0.4692	0.4692	0.223556	0.0210652	0.21853	0.0160961	-0.00496914	0	1	1
cell_AreaShape_CentralMoment_0_0	mdivi-1	24h	0.189512	0.4692	0.4692	0.223556	0.0210652	0.21853	0.0160961	-0.00496914	0	1	1
cell_AreaShape_CentralMoment_0_1	mdivi-1	24h	-0.0502711	0.4692	0.4692	0.00229094	0.000297987	0.00206605	0.000154736	-0.000143251	0	1	1
cell_AreaShape_CentralMoment_0_2	mdivi-1	24h	0.167993	0.481027	0.481027	0.193526	0.0184866	0.188953	0.0143038	-0.00418281	0	1	1
cell_AreaShape_CentralMoment_0_3	mdivi-1	24h	0.0259039	0.658469	0.658469	0.000758884	0.000656949		0.000370187	-0.000286762	0	1	1
cell_AreaShape_CentralMoment_1_0	mdivi-1	24h	-0.0171491	0.786548	0.786548	0.000163143	0.000112484		4.67468e-05	-6.57368e-05	0	1	1
cell_AreaShape_CentralMoment_1_1	mdivi-1	24h	0.00618767	0.937372	0.937372		4.78407e-05		3.86953e-05	-9.14546e-06	0	1	1
cell_AreaShape_CentralMoment_1_2	mdivi-1	24h	0.0456776	0.517313	0.517313	0.00391254	0.000343597	0.00343499	2.26861e-05	-0.000320911	0	1	1
cell_AreaShape_CentralMoment_1_3	mdivi-1	24h	0.0348255	0.54961	0.54961		8.37849e-05		2.52502e-05	-5.85348e-05	0	1	1
cell_AreaShape_CentralMoment_2_0	mdivi-1	24h	0.180228	0.464941	0.464941	0.187053	0.0204259	0.182589	0.0159764	-0.0044495	0	1	1
cell_AreaShape_CentralMoment_2_1	mdivi-1	24h	0.0214644	0.710997	0.710997		0.000603245		0.000239102	-0.000364143	0	1	1
cell_AreaShape_CentralMoment_2_2	mdivi-1	24h	0.166997	0.49236	0.49236	0.202938	0.0221977	0.198329	0.0178482	-0.00434949	0	1	1
cell_AreaShape_CentralMoment_2_3	mdivi-1	24h	0.0207492	0.756314	0.756314	0.00216421	0.00042508	0.00136723	0.000174088	-0.000250992	0	1	1
cell_AreaShape_Compactness	mdivi-1	24h	0.256811	0.35367	0.35367	0.0689275	0.0129275	0.0681401	0.00747307	-0.00545444	0	1	1
cell_AreaShape_ConvexArea	mdivi-1	24h	0.210077	0.446214	0.446214	0.218744	0.022431	0.214103	0.0169828	-0.00544828	0	1	1
cell_AreaShape_Eccentricity	mdivi-1	24h	-0.117688	0.404189	0.404189	0.0463595	0.0153924	0.0468056	0.0111632	-0.00422924	1.70824	0.88786	1
cell_AreaShape_EquivalentDiameter	mdivi-1	24h	0.189512	0.4692	0.4692	0.223556	0.0210652	0.21853	0.0160961	-0.00496913	0	1	1
cell_AreaShape_EulerNumber	mdivi-1	24h	0.0668668	0.3976	0.3976		0.000499761		0.000187934	-0.000311828	0	1	1
cell_AreaShape_Extent	mdivi-1	24h	-0.107133	0.415234	0.415234	0.0338422	0.00779372	0.0325898	0.00634302	-0.0014507	0	1	1
cell_AreaShape_FormFactor	mdivi-1	24h	-0.256811	0.35367	0.35367	0.0689274	0.0129275	0.0681401	0.00747307	-0.00545444	0	1	1
cell_AreaShape_HuMoment_0	mdivi-1	24h	-0.0537041	0.62224	0.62224	0.038478	0.0131853	0.0381254	0.0112628	-0.00192258	0	1	1
cell_AreaShape_HuMoment_1	mdivi-1	24h	-0.108666	0.427933	0.427933	0.0455836	0.0148394	0.0460415	0.0106808	-0.00415863	1.64445	0.895822	1
cell_AreaShape_HuMoment_2	mdivi-1	24h	0.0469605	0.623059	0.623059	0.0239639	0.00744267	0.0230945	0.00691784	-0.000524823	0	1	1
cell_AreaShape_HuMoment_3	mdivi-1	24h	-0.00424874	0.974458	0.974458	0.0364944	0.0109077	0.0355619	0.00981015	-0.0010976	0	1	1
cell_AreaShape_HuMoment_4	mdivi-1	24h	-0.00488836	0.951245	0.951245		0.000575377	9.42968e-05	6.07702e-05	-0.000514607	0	1	1
cell_AreaShape_HuMoment_5	mdivi-1	24h	-0.00320596	0.968182	0.968182		0.000595646		5.04444e-05	-0.000545201	0	1	1
cell_AreaShape_HuMoment_6	mdivi-1	24h	0.00745327	0.923913	0.923913		0.000556136		6.7848e-05	-0.000488288	0	1	1
cell_AreaShape_InertiaTensorEigenvalues_0	mdivi-1	24h	0.105915	0.616631	0.616631	0.164663	0.0252827	0.161229	0.0212078	-0.00407495	0	1	1
cell_AreaShape_InertiaTensorEigenvalues_1	mdivi-1	24h	0.259471	0.3976	0.3976	0.190957	0.0121516	0.186448	0.00645042	-0.00570119	0	1	1
cell_AreaShape_InertiaTensor_0_0	mdivi-1	24h	0.139242	0.503703	0.503703	0.141682	0.0141892	0.137987	0.011077	-0.00311226	0	1	1
cell_AreaShape_InertiaTensor_0_1	mdivi-1	24h	-0.00295114	0.970746	0.970746		8.1148e-05		2.10499e-05	-6.00981e-05	0	1	1
cell_AreaShape_InertiaTensor_1_0	mdivi-1	24h	-0.00295114	0.970746	0.970746		8.1148e-05		2.10499e-05	-6.00981e-05	0	1	1
cell_AreaShape_InertiaTensor_1_1	mdivi-1	24h	0.157095	0.447924	0.447924	0.129313	0.0163803	0.125751	0.0130552	-0.0033251	0	1	1
cell_AreaShape_MajorAxisLength	mdivi-1	24h	0.105915	0.616631	0.616631	0.164663	0.0252827	0.161229	0.0212078	-0.00407495	0	1	1
cell_AreaShape_MaxFeretDiameter	mdivi-1	24h	0.133242	0.534212	0.534212	0.165746	0.0256765	0.162387	0.0213077	-0.00436879	0	1	1
cell_AreaShape_MaximumRadius	mdivi-1	24h	0.178455	0.4692	0.4692	0.193362	0.0106642	0.18816	0.00657131	-0.00409286	0	1	1
cell_AreaShape_MeanRadius	mdivi-1	24h	0.140279	0.568928	0.568928	0.204014	0.0122718	0.198386	0.00875939	-0.00351243	0	1	1
cell_AreaShape_MedianRadius	mdivi-1	24h	0.124845	0.613699	0.613699	0.203947	0.0127763	0.198191	0.00957168	-0.00320467	0	1	1
cell_AreaShape_MinFeretDiameter	mdivi-1	24h	0.281145	0.3976	0.3976	0.199498	0.0144004	0.195181	0.00797106	-0.00642938	0	1	1
cell_AreaShape_MinorAxisLength	mdivi-1	24h	0.259471	0.3976	0.3976	0.190957	0.0121516	0.186448	0.00645042	-0.00570119	0	1	1
cell_AreaShape_NormalizedMoment_0_2	mdivi-1	24h	0.00428882	0.960455	0.960455	0.00175771	0.000242594	0.00148996	0.000138258	-0.000104336	0	1	1
cell_AreaShape_NormalizedMoment_0_3	mdivi-1	24h	0.0191715	0.753861	0.753861	0.000348788	0.000133705	0.000130044	4.79811e-05	-8.57236e-05	0	1	1
cell_AreaShape_NormalizedMoment_1_1	mdivi-1	24h	-0.00537767	0.946793	0.946793		0.000253975		2.53022e-05	-0.000228673	0	1	1
cell_AreaShape_NormalizedMoment_1_2	mdivi-1	24h	0.00233474	0.974458	0.974458		0.000289182		0.000173375	-0.000115807	0	1	1
cell_AreaShape_NormalizedMoment_1_3	mdivi-1	24h	-0.0100933	0.887532	0.887532		0.000394635	0.000110763	3.52743e-05	-0.00035936	0	1	1
cell_AreaShape_NormalizedMoment_2_0	mdivi-1	24h	0.0204899	0.746012	0.746012	0.00113079	0.00021311	0.000948482	9.63927e-05	-0.000116717	0	1	1
cell_AreaShape_NormalizedMoment_2_1	mdivi-1	24h	0.0412591	0.514319	0.514319	0.00164209	0.000575069	0.0013731	0.000334199	-0.00024087	0	1	1
cell_AreaShape_NormalizedMoment_2_2	mdivi-1	24h	-0.0597028	0.540784	0.540784	0.0245872	0.00695182	0.0241989	0.00537176	-0.00158007	0	1	1
cell_AreaShape_NormalizedMoment_2_3	mdivi-1	24h	0.0645345	0.3976	0.3976	0.00185576	0.000513437	0.00166254	0.000204181	-0.000309256	0	1	1
cell_AreaShape_NormalizedMoment_3_0	mdivi-1	24h	-0.00539548	0.946847	0.946847	0.000816802	0.000599919	0.000771649	1.16642e-05	-0.000588254	0	1	1
cell_AreaShape_NormalizedMoment_3_1	mdivi-1	24h	-0.0135615	0.8379	0.8379		0.00039739		0.000122681	-0.000274708	0	1	1
cell_AreaShape_NormalizedMoment_3_2	mdivi-1	24h	-0.00656977	0.93469	0.93469		0.000657933		0.00011751	-0.000540423	0	1	1
cell_AreaShape_NormalizedMoment_3_3	mdivi-1	24h	-0.0347772	0.54961	0.54961		0.000435672		7.64783e-05	-0.000359194	0	1	1
cell_AreaShape_Orientation	mdivi-1	24h	0.0347666	0.54961	0.54961		0.000745521	0.000294835	0.000102232	-0.000643289	0	1	1
cell_AreaShape_Perimeter	mdivi-1	24h	0.252667	0.3976	0.3976	0.200979	0.0233682	0.197401	0.0167992	-0.00656896	0	1	1
cell_AreaShape_Solidity	mdivi-1	24h	-0.201795	0.3976	0.3976	0.037594	0.00472208	0.0370232	0.00233055	-0.00239153	0	1	1
cell_AreaShape_SpatialMoment_0_0	mdivi-1	24h	0.189512	0.4692	0.4692	0.223556	0.0210652	0.21853	0.0160961	-0.00496914	0	1	1
cell_AreaShape_SpatialMoment_0_1	mdivi-1	24h	0.183351	0.4692	0.4692	0.203494	0.0194434	0.198794	0.0149123	-0.00453104	0	1	1
cell_AreaShape_SpatialMoment_0_2	mdivi-1	24h	0.175432	0.4692	0.4692	0.188215	0.018218	0.183756	0.0140212	-0.0041968	0	1	1
cell_AreaShape_SpatialMoment_0_3	mdivi-1	24h	0.169905	0.4692	0.4692	0.17876	0.0174908	0.174456	0.0134957	-0.0039951	0	1	1
cell_AreaShape_SpatialMoment_1_0	mdivi-1	24h	0.196434	0.447811	0.447811	0.203424	0.02104	0.198763	0.0160741	-0.00496594	0	1	1
cell_AreaShape_SpatialMoment_1_1	mdivi-1	24h	0.200528	0.447811	0.447811	0.20992	0.0212309	0.205193	0.0161465	-0.00508439	0	1	1
cell_AreaShape_SpatialMoment_1_2	mdivi-1	24h	0.195615	0.447811	0.447811	0.203406	0.0203287	0.198761	0.0154648	-0.00486399	0	1	1
cell_AreaShape_SpatialMoment_1_3	mdivi-1	24h	0.189895	0.448681	0.448681	0.196006	0.0194896	0.191461	0.0148472	-0.00464233	0	1	1
cell_AreaShape_SpatialMoment_2_0	mdivi-1	24h	0.193077	0.446214	0.446214	0.186617	0.0203144	0.18222	0.0155865	-0.00472787	0	1	1
cell_AreaShape_SpatialMoment_2_1	mdivi-1	24h	0.203494	0.445485	0.445485	0.202535	0.0213351	0.197947	0.0162184	-0.00511668	0	1	1
cell_AreaShape_SpatialMoment_2_2	mdivi-1	24h	0.203175	0.446214	0.446214	0.203751	0.0210025	0.19914	0.015927	-0.00507553	0	1	1
cell_AreaShape_SpatialMoment_2_3	mdivi-1	24h	0.199701	0.446214	0.446214	0.200642	0.0204008	0.196063	0.0154682	-0.00493259	0	1	1
cell_AreaShape_Zernike_0_0	mdivi-1	24h	0.00868394	0.95766	0.95766	0.0480089	0.0154755	0.0476696	0.0128617	-0.00261374	0	1	1
cell_AreaShape_Zernike_1_1	mdivi-1	24h	-0.0194049	0.804366	0.804366	0.00740976	0.00260871	0.0068174	0.00253195	-7.67629e-05	0	1	1
cell_AreaShape_Zernike_2_0	mdivi-1	24h	0.0871757	0.4692	0.4692	0.0399045	0.00973304	0.0391851	0.00612511	-0.00360793	0	1	1
cell_AreaShape_Zernike_2_2	mdivi-1	24h	-0.159977	0.3976	0.3976	0.0355628	0.0102524	0.0358421	0.0056264	-0.00462598	3.85536	0.570423	1
cell_AreaShape_Zernike_3_1	mdivi-1	24h	0.00810669	0.938663	0.938663	0.00922128	0.00199265	0.00869607	0.00178984	-0.000202805	0	1	1
cell_AreaShape_Zernike_3_3	mdivi-1	24h	0.167966	0.0226468	0.0226468	0.00562565	0.00333375	0.00600102	0.000141402	-0.00319235	9.99738	0.0753095	0.799919
cell_AreaShape_Zernike_4_0	mdivi-1	24h	0.0723217	0.487473	0.487473	0.0311353	0.0105453	0.0307325	0.00886673	-0.00167857	0	1	1
cell_AreaShape_Zernike_4_2	mdivi-1	24h	-0.102592	0.3976	0.3976	0.0141627	0.00514412	0.0135891	0.00430414	-0.000839978	0	1	1
cell_AreaShape_Zernike_4_4	mdivi-1	24h	-0.113828	0.3976	0.3976	0.0158013	0.00659824	0.0152592	0.00554396	-0.00105428	0	1	1
cell_AreaShape_Zernike_5_1	mdivi-1	24h	-0.010614	0.915682	0.915682	0.00808443	0.00257348	0.00739967	0.00206461	-0.000508868	0	1	1
cell_AreaShape_Zernike_5_3	mdivi-1	24h	-0.0111584	0.917009	0.917009	0.0113267	0.00338781	0.0108076	0.00244426	-0.000943558	0	1	1
cell_AreaShape_Zernike_5_5	mdivi-1	24h	0.155116	0.147083	0.147083	0.00711324	0.00236156	0.00718931	5.00178e-05	-0.00231154	0	1	1
cell_AreaShape_Zernike_6_0	mdivi-1	24h	0.0273345	0.725749	0.725749	0.00852875	0.00147452	0.00787894	0.00120859	-0.000265927	0	1	1
cell_AreaShape_Zernike_6_2	mdivi-1	24h	-0.0503643	0.600877	0.600877	0.0190847	0.00296929	0.0182579	0.00083338	-0.00213591	0	1	1
cell_AreaShape_Zernike_6_4	mdivi-1	24h	-0.0854609	0.3976	0.3976	0.0125979	0.00346526	0.0127159	0.00175016	-0.00171509	0	1	1
cell_AreaShape_Zernike_6_6	mdivi-1	24h	0.00554308	0.959089	0.959089	0.0112436	0.003099	0.0106724	0.00277762	-0.000321381	0	1	1
cell_AreaShape_Zernike_7_1	mdivi-1	24h	0.093153	0.3976	0.3976	0.00206259	0.00199022	0.00170656	0.000822113	-0.00116811	0	1	1
cell_AreaShape_Zernike_7_3	mdivi-1	24h	0.0195865	0.804366	0.804366	0.00860177	0.00338624	0.00799743	0.00303547	-0.00035077	0	1	1
cell_AreaShape_Zernike_7_5	mdivi-1	24h	0.00167414	0.982588	0.982588	0.00578293	0.00260566	0.00539698	0.00230646	-0.000299196	0	1	1
cell_AreaShape_Zernike_7_7	mdivi-1	24h	0.0644367	0.448681	0.448681	0.00880097	0.00105258	0.00849717	9.10463e-05	-0.000961534	0	1	1
cell_AreaShape_Zernike_8_0	mdivi-1	24h	-0.0695056	0.3976	0.3976	0.00181696	0.000305482	0.00173511	2.85572e-07	-0.000305197	0	1	1
cell_AreaShape_Zernike_8_2	mdivi-1	24h	0.00917849	0.922124	0.922124	0.0046912	0.000773306	0.00438042	0.000369423	-0.000403883	0	1	1
cell_AreaShape_Zernike_8_4	mdivi-1	24h	0.00852528	0.936588	0.936588	0.0119156	0.00496007	0.0110562	0.00390162	-0.00105845	0	1	1
cell_AreaShape_Zernike_8_6	mdivi-1	24h	-0.0186803	0.826557	0.826557	0.00822927	0.00179632	0.00809804	0.00088404	-0.00091228	0	1	1
cell_AreaShape_Zernike_8_8	mdivi-1	24h	-0.033533	0.648299	0.648299	0.0073624	0.00214016	0.00705873	0.00197403	-0.000166132	0	1	1
cell_AreaShape_Zernike_9_1	mdivi-1	24h	0.0480345	0.447811	0.447811		0.000280379		3.44205e-05	-0.000245958	0	1	1
cell_AreaShape_Zernike_9_3	mdivi-1	24h	0.0316178	0.643902	0.643902	0.00392424	0.000809942	0.00365298	0.000561381	-0.000248561	0	1	1
cell_AreaShape_Zernike_9_5	mdivi-1	24h	0.0190332	0.810382	0.810382	0.00809238	0.00285346	0.00765233	0.00263684	-0.00021662	0	1	1
cell_AreaShape_Zernike_9_7	mdivi-1	24h	-0.00690615	0.940759	0.940759	0.00557785	0.00238088	0.00506065	0.00170212	-0.000678761	0	1	1
cell_AreaShape_Zernike_9_9	mdivi-1	24h	0.0175786	0.829649	0.829649	0.00540974	0.00051443	0.00504967	0.00016056	-0.00035387	0	1	1
cell_Children_ki67_Count	mdivi-1	24h	-0.0804102	0.71782	0.71782	0.184931	0.0216262	0.179662	0.0128962	-0.00873003	0	1	1
cell_Children_mito_Count	mdivi-1	24h	-0.00732242	0.974458	0.974458	0.118814	0.0069558	0.114574	0.00620982	-0.000745986	0	1	1
cell_Granularity_10_ER	mdivi-1	24h	0.197882	0.3976	0.3976	0.113071	0.021855	0.10966	0.0157802	-0.0060748	0	1	1
cell_Granularity_10_cd25	mdivi-1	24h	0.143944	0.481027	0.481027	0.127524	0.00882799	0.123318	0.0051232	-0.00370479	0	1	1
cell_Granularity_10_mito	mdivi-1	24h	0.130471	0.427933	0.427933	0.0580667	0.00713969	0.055901	0.00581325	-0.00132645	0	1	1
cell_Granularity_10_tubulin	mdivi-1	24h	0.14523	0.429071	0.429071	0.0733907	0.00268337	0.0711467	0.000245498	-0.00243787	0	1	1
cell_Granularity_11_ER	mdivi-1	24h	0.118209	0.498763	0.498763	0.102516	0.0191803	0.0999548	0.0137373	-0.00544304	0	1	1
cell_Granularity_11_cd25	mdivi-1	24h	-0.0926543	0.648299	0.648299	0.12651	0.00178971	0.122299	0.000880021	-0.000909687	0	1	1
cell_Granularity_11_mito	mdivi-1	24h	0.29491	0.321646	0.321646	0.0796733	0.0101401	0.0780019	0.00547845	-0.00466167	0	1	1
cell_Granularity_11_tubulin	mdivi-1	24h	0.0900214	0.568928	0.568928	0.0750782	0.00660548	0.0723152	0.00473582	-0.00186967	0	1	1
cell_Granularity_12_ER	mdivi-1	24h	0.118347	0.481027	0.481027	0.107452	0.0300851	0.10459	0.0258854	-0.00419966	0	1	1
cell_Granularity_12_cd25	mdivi-1	24h	0.038965	0.864332	0.864332	0.111045	0.0081084	0.10835	0.00230549	-0.00580291	0	1	1
cell_Granularity_12_mito	mdivi-1	24h	-0.0285044	0.908614	0.908614	0.119892	0.0183012	0.119804	0.0065725	-0.0117287	5.43374	0.365266	1
cell_Granularity_12_tubulin	mdivi-1	24h	0.258389	0.3976	0.3976	0.0823609	0.00650999	0.0808302	0.00165766	-0.00485234	0	1	1
cell_Granularity_1_ER	mdivi-1	24h	-0.113711	0.521822	0.521822	0.100973	0.00966196	0.0974371	0.00552948	-0.00413249	0	1	1
cell_Granularity_1_cd25	mdivi-1	24h	0.0133495	0.951245	0.951245	0.08769	0.0164236	0.0849457	0.0153301	-0.00109342	0	1	1
cell_Granularity_1_mito	mdivi-1	24h	0.15083	0.512518	0.512518	0.178236	0.011246	0.174737	0.0025476	-0.00869838	0	1	1
cell_Granularity_1_tubulin	mdivi-1	24h	-0.114004	0.513034	0.513034	0.0898757	0.00366083	0.0873503	0.000669114	-0.00299171	0	1	1
cell_Granularity_2_ER	mdivi-1	24h	-0.102827	0.469301	0.469301	0.0586296	0.00930821	0.0566204	0.00663919	-0.00266902	0	1	1
cell_Granularity_2_cd25	mdivi-1	24h	-0.116998	0.54961	0.54961	0.129226	0.0148979	0.12592	0.010899	-0.0039989	0	1	1
cell_Granularity_2_mito	mdivi-1	24h	-0.269375	0.3976	0.3976	0.193383	0.0376108	0.195063	0.0121928	-0.025418	12.2	0.0321483	0.388691
cell_Granularity_2_tubulin	mdivi-1	24h	-0.0979853	0.4692	0.4692	0.0438227	0.00277425	0.042217	0.000661354	-0.0021129	0	1	1
cell_Granularity_3_ER	mdivi-1	24h	-0.0960775	0.447924	0.447924	0.0373594	0.00557025	0.0358394	0.00185724	-0.00371301	0	1	1
cell_Granularity_3_cd25	mdivi-1	24h	-0.175477	0.3976	0.3976	0.0864318	0.0248329	0.0852448	0.0215381	-0.0032948	0	1	1
cell_Granularity_3_mito	mdivi-1	24h	-0.12935	0.439599	0.439599	0.0739578	0.0142727	0.0741559	0.00332979	-0.0109429	7.59889	0.179771	1
cell_Granularity_3_tubulin	mdivi-1	24h	0.00756906	0.964558	0.964558	0.0368163	0.00302091	0.03493	0.000652952	-0.00236796	0	1	1
cell_Granularity_4_ER	mdivi-1	24h	-0.0734391	0.431348	0.431348	0.0111511	0.00234592	0.0105075	0.000129967	-0.00221595	0	1	1
cell_Granularity_4_cd25	mdivi-1	24h	-0.0346688	0.796582	0.796582	0.0574275	0.019388	0.05595	0.0183342	-0.00105379	0	1	1
cell_Granularity_4_mito	mdivi-1	24h	-0.0804941	0.4692	0.4692	0.0277935	0.00568378	0.0275802	0.00153363	-0.00415016	0.0594033	0.999955	1
cell_Granularity_4_tubulin	mdivi-1	24h	-0.0129479	0.946793	0.946793	0.0554304	0.00360013	0.0530557	0.000904779	-0.00269535	0	1	1
cell_Granularity_5_ER	mdivi-1	24h	-0.0353266	0.639781	0.639781	0.00654559	0.000846504	0.00601559	0.00046251	-0.000383994	0	1	1
cell_Granularity_5_cd25	mdivi-1	24h	-0.0459652	0.694673	0.694673	0.0523395	0.0181467	0.0506635	0.0171849	-0.000961854	0	1	1
cell_Granularity_5_mito	mdivi-1	24h	-0.159843	0.3976	0.3976	0.023653	0.00313628	0.0231479	0.00191419	-0.0012221	0	1	1
cell_Granularity_5_tubulin	mdivi-1	24h	0.0932791	0.513034	0.513034	0.0544693	0.00214041	0.0523022	0.00130884	-0.000831571	0	1	1
cell_Granularity_6_ER	mdivi-1	24h	-0.12702	0.427933	0.427933	0.0521085	0.00720718	0.0502993	0.00506643	-0.00214075	0	1	1
cell_Granularity_6_cd25	mdivi-1	24h	-0.0283237	0.868511	0.868511	0.0655537	0.0136229	0.062919	0.0117483	-0.00187462	0	1	1
cell_Granularity_6_mito	mdivi-1	24h	-0.0628667	0.675587	0.675587	0.0749333	0.0116848	0.0717857	0.009848	-0.00183682	0	1	1
cell_Granularity_6_tubulin	mdivi-1	24h	0.0643566	0.648643	0.648643	0.0574363	0.00265435	0.0551711	0.00159932	-0.00105502	0	1	1
cell_Granularity_7_ER	mdivi-1	24h	-0.0189602	0.908492	0.908492	0.0429236	0.00611921	0.0413758	0.0040872	-0.00203201	0	1	1
cell_Granularity_7_cd25	mdivi-1	24h	0.268197	0.3976	0.3976	0.0974185	0.0116644	0.0973458	0.00464104	-0.00702336	0	1	1
cell_Granularity_7_mito	mdivi-1	24h	-0.0453918	0.720044	0.720044	0.0495554	0.00946984	0.0478322	0.00581229	-0.00365755	0	1	1
cell_Granularity_7_tubulin	mdivi-1	24h	0.0164588	0.924729	0.924729	0.0475926	0.00262502	0.045213	0.00100246	-0.00162256	0	1	1
cell_Granularity_8_ER	mdivi-1	24h	0.19369	0.3976	0.3976	0.1077	0.00943534	0.104379	0.00242241	-0.00701293	0	1	1
cell_Granularity_8_cd25	mdivi-1	24h	0.089759	0.653725	0.653725	0.126636	0.00416405	0.122588	0.00267999	-0.00148406	0	1	1
cell_Granularity_8_mito	mdivi-1	24h	0.143914	0.464941	0.464941	0.101643	0.00365546	0.0986136	0.000522467	-0.00313299	0	1	1
cell_Granularity_8_tubulin	mdivi-1	24h	0.103858	0.481027	0.481027	0.0588382	0.00415464	0.0581441	0.0011588	-0.00299584	0	1	1
cell_Granularity_9_ER	mdivi-1	24h	0.183938	0.405793	0.405793	0.117928	0.0172229	0.11482	0.0104391	-0.00678382	0	1	1
cell_Granularity_9_cd25	mdivi-1	24h	0.189241	0.438397	0.438397	0.14307	0.00781512	0.138884	0.000818085	-0.00699704	0	1	1
cell_Granularity_9_mito	mdivi-1	24h	0.165097	0.430652	0.430652	0.107161	0.00924401	0.103354	0.00620245	-0.00304156	0	1	1
cell_Granularity_9_tubulin	mdivi-1	24h	0.185226	0.3976	0.3976	0.0840702	0.00471763	0.0830307	0.00142501	-0.00329263	0	1	1
cell_Intensity_IntegratedIntensityEdge_ER	mdivi-1	24h	-0.303117	0.405793	0.405793	0.298908	0.010703	0.293943	0.00728837	-0.00341462	0	1	1
cell_Intensity_IntegratedIntensityEdge_actin	mdivi-1	24h	-0.348017	0.3976	0.3976	0.297334	0.00870759	0.292231	0.00287434	-0.00583325	0	1	1
cell_Intensity_IntegratedIntensityEdge_cd25	mdivi-1	24h	-0.02806	0.882834	0.882834	0.0833826	0.0139645	0.0810183	0.0126926	-0.00127199	0	1	1
cell_Intensity_IntegratedIntensityEdge_ki67	mdivi-1	24h	0.0876267	0.590255	0.590255	0.0814883	0.00662723	0.0797372	0.00329175	-0.00333547	0	1	1
cell_Intensity_IntegratedIntensityEdge_mito	mdivi-1	24h	-0.256043	0.427273	0.427273	0.280273	0.0488033	0.281374	0.0176937	-0.0311096	10.3337	0.0663129	0.717668
cell_Intensity_IntegratedIntensityEdge_tubulin	mdivi-1	24h	-0.244739	0.422074	0.422074	0.220337	0.0184587	0.215799	0.00965026	-0.00880848	0	1	1
cell_Intensity_IntegratedIntensity_ER	mdivi-1	24h	-0.189603	0.438557	0.438557	0.156185	0.0123559	0.153156	0.00906466	-0.00329124	0	1	1
cell_Intensity_IntegratedIntensity_actin	mdivi-1	24h	-0.264626	0.3976	0.3976	0.213593	0.0140577	0.208962	0.0117562	-0.0023015	0	1	1
cell_Intensity_IntegratedIntensity_cd25	mdivi-1	24h	0.0296581	0.856232	0.856232	0.0678355	0.018469	0.0655586	0.0172233	-0.00124577	0	1	1
cell_Intensity_IntegratedIntensity_ki67	mdivi-1	24h	-0.0268971	0.912755	0.912755	0.13882	0.0395823	0.134713	0.0377485	-0.00183381	0	1	1
cell_Intensity_IntegratedIntensity_mito	mdivi-1	24h	-0.2331	0.446214	0.446214	0.285494	0.0482461	0.286986	0.00289349	-0.0453527	17.015	0.00447135	0.176045
cell_Intensity_IntegratedIntensity_tubulin	mdivi-1	24h	-0.177241	0.427933	0.427933	0.12299	0.0206561	0.119981	0.0125066	-0.0081495	0	1	1
cell_Intensity_LowerQuartileIntensity_ER	mdivi-1	24h	-0.36373	0.3976	0.3976	0.335931	0.0151233	0.331158	0.00686464	-0.0082587	0	1	1
cell_Intensity_LowerQuartileIntensity_actin	mdivi-1	24h	-0.388634	0.3976	0.3976	0.325853	0.0227762	0.321936	0.0115474	-0.0112288	0	1	1
cell_Intensity_LowerQuartileIntensity_cd25	mdivi-1	24h	-0.000908453	0.991972	0.991972	0.00932593	0.00114937	0.00809266	7.90851e-05	-0.00107028	0	1	1
cell_Intensity_LowerQuartileIntensity_ki67	mdivi-1	24h	0.00860543	0.95766	0.95766	0.0337234	0.00102586	0.0326622	0.000594413	-0.000431442	0	1	1
cell_Intensity_LowerQuartileIntensity_mito	mdivi-1	24h	-0.46859	0.3976	0.3976	0.414683	0.0507972	0.418079	0.000474522	-0.0503226	14.4379	0.0130543	0.198263
cell_Intensity_LowerQuartileIntensity_tubulin	mdivi-1	24h	-0.0905257	0.667855	0.667855	0.139851	0.0026095	0.134945	9.09183e-05	-0.00251858	0	1	1
cell_Intensity_MADIntensity_ER	mdivi-1	24h	-0.160717	0.517313	0.517313	0.193295	0.00754951	0.188491	0.00375454	-0.00379497	0	1	1
cell_Intensity_MADIntensity_actin	mdivi-1	24h	-0.344041	0.3976	0.3976	0.314064	0.0271019	0.30899	0.0219958	-0.00510612	0	1	1
cell_Intensity_MADIntensity_cd25	mdivi-1	24h	0.001458	0.985016	0.985016	0.00858441	0.00133892	0.00738053	0.00018543	-0.00115349	0	1	1
cell_Intensity_MADIntensity_ki67	mdivi-1	24h	-0.00285163	0.979885	0.979885	0.023201	0.000780752	0.0221088	0.000285055	-0.000495697	0	1	1
cell_Intensity_MADIntensity_mito	mdivi-1	24h	-0.10027	0.67986	0.67986	0.228638	0.0398236	0.229717	0.0102631	-0.0295605	12.7371	0.0259707	0.327127
cell_Intensity_MADIntensity_tubulin	mdivi-1	24h	-0.271891	0.404189	0.404189	0.239104	0.0143628	0.233424	0.0025633	-0.0117995	0	1	1
cell_Intensity_MassDisplacement_ER	mdivi-1	24h	0.137409	0.3976	0.3976	0.0176417	0.00643096	0.0169664	0.0048468	-0.00158416	0	1	1
cell_Intensity_MassDisplacement_actin	mdivi-1	24h	0.0963628	0.404837	0.404837	0.0208734	0.00419486	0.0199995	0.00326014	-0.000934727	0	1	1
cell_Intensity_MassDisplacement_cd25	mdivi-1	24h	-0.108563	0.513034	0.513034	0.0862618	0.0107305	0.0845625	0.00973527	-0.00099521	0	1	1
cell_Intensity_MassDisplacement_ki67	mdivi-1	24h	0.0175143	0.912755	0.912755	0.0425894	0.00849378	0.0410599	0.00787428	-0.000619499	0	1	1
cell_Intensity_MassDisplacement_mito	mdivi-1	24h	-0.0597959	0.753861	0.753861	0.117169	0.0151465	0.1154	0.00407569	-0.0110708	2.23139	0.816289	1
cell_Intensity_MassDisplacement_tubulin	mdivi-1	24h	0.0391748	0.712858	0.712858	0.0266238	0.00246291	0.0252172	0.00114112	-0.00132178	0	1	1
cell_Intensity_MaxIntensityEdge_ER	mdivi-1	24h	-0.238386	0.430741	0.430741	0.224638	0.00566041	0.219694	0.00204051	-0.0036199	0	1	1
cell_Intensity_MaxIntensityEdge_actin	mdivi-1	24h	-0.29996	0.3976	0.3976	0.283469	0.00986877	0.277803	0.00469746	-0.00517131	0	1	1
cell_Intensity_MaxIntensityEdge_cd25	mdivi-1	24h	-0.152388	0.4692	0.4692	0.126499	0.00756557	0.123297	0.00641685	-0.00114872	0	1	1
cell_Intensity_MaxIntensityEdge_ki67	mdivi-1	24h	0.0140153	0.924129	0.924129	0.0291508	0.00227508	0.0284273	0.000316107	-0.00195897	0	1	1
cell_Intensity_MaxIntensityEdge_mito	mdivi-1	24h	-0.193103	0.4692	0.4692	0.231026	0.0226954	0.229381	0.00144095	-0.0212545	5.03537	0.411579	1
cell_Intensity_MaxIntensityEdge_tubulin	mdivi-1	24h	-0.273601	0.3976	0.3976	0.239357	0.0119865	0.233931	0.00498656	-0.00699994	0	1	1
cell_Intensity_MaxIntensity_ER	mdivi-1	24h	-0.104914	0.59753	0.59753	0.121479	0.00594846	0.11809	0.00376836	-0.00218011	0	1	1
cell_Intensity_MaxIntensity_actin	mdivi-1	24h	-0.216903	0.447481	0.447481	0.230418	0.0202705	0.225214	0.0176068	-0.00266371	0	1	1
cell_Intensity_MaxIntensity_cd25	mdivi-1	24h	-0.13142	0.4692	0.4692	0.0971649	0.00824712	0.0943413	0.00691274	-0.00133438	0	1	1
cell_Intensity_MaxIntensity_ki67	mdivi-1	24h	-0.0721163	0.645877	0.645877	0.0765732	0.00770911	0.0735954	0.00581361	-0.0018955	0	1	1
cell_Intensity_MaxIntensity_mito	mdivi-1	24h	-0.31283	0.3976	0.3976	0.325829	0.0571175	0.328184	0.010622	-0.0464956	16.5151	0.00551739	0.176045
cell_Intensity_MaxIntensity_tubulin	mdivi-1	24h	-0.219005	0.3976	0.3976	0.150712	0.0120633	0.147763	0.00380828	-0.00825504	0	1	1
cell_Intensity_MeanIntensityEdge_ER	mdivi-1	24h	-0.302244	0.405793	0.405793	0.301134	0.00823891	0.295542	0.00449456	-0.00374434	0	1	1
cell_Intensity_MeanIntensityEdge_actin	mdivi-1	24h	-0.370186	0.3976	0.3976	0.348508	0.011935	0.342702	0.00416633	-0.00776868	0	1	1
cell_Intensity_MeanIntensityEdge_cd25	mdivi-1	24h	-0.116518	0.549177	0.549177	0.12163	0.0079509	0.118256	0.00675753	-0.00119337	0	1	1
cell_Intensity_MeanIntensityEdge_ki67	mdivi-1	24h	0.00158453	0.987735	0.987735	0.0245762	0.00352222	0.0241206	0.000302359	-0.00321986	0	1	1
cell_Intensity_MeanIntensityEdge_mito	mdivi-1	24h	-0.386038	0.3976	0.3976	0.396496	0.0454103	0.398044	0.00629516	-0.0391151	10.4092	0.0644368	0.711734
cell_Intensity_MeanIntensityEdge_tubulin	mdivi-1	24h	-0.26855	0.427933	0.427933	0.269374	0.0112188	0.26335	0.00353957	-0.00767926	0	1	1
cell_Intensity_MeanIntensity_ER	mdivi-1	24h	-0.249747	0.438557	0.438557	0.261246	0.0128905	0.256276	0.00755265	-0.0053378	0	1	1
cell_Intensity_MeanIntensity_actin	mdivi-1	24h	-0.323909	0.3976	0.3976	0.325095	0.0281731	0.319742	0.0221424	-0.00603075	0	1	1
cell_Intensity_MeanIntensity_cd25	mdivi-1	24h	-0.0972131	0.58066	0.58066	0.0955376	0.00748966	0.0923928	0.00627195	-0.00121771	0	1	1
cell_Intensity_MeanIntensity_ki67	mdivi-1	24h	-0.135611	0.549339	0.549339	0.183152	0.022326	0.178065	0.0183033	-0.00402261	0	1	1
cell_Intensity_MeanIntensity_mito	mdivi-1	24h	-0.431231	0.3976	0.3976	0.452954	0.0786787	0.457742	0.00723198	-0.0714467	21.1549	0.000757247	0.122674
cell_Intensity_MeanIntensity_tubulin	mdivi-1	24h	-0.282297	0.3976	0.3976	0.248601	0.0139991	0.243763	0.00284617	-0.0111529	0	1	1
cell_Intensity_MedianIntensity_ER	mdivi-1	24h	-0.312533	0.405793	0.405793	0.306469	0.0132467	0.301315	0.00702998	-0.00621676	0	1	1
cell_Intensity_MedianIntensity_actin	mdivi-1	24h	-0.381018	0.3976	0.3976	0.341655	0.0275176	0.336935	0.0192099	-0.00830771	0	1	1
cell_Intensity_MedianIntensity_cd25	mdivi-1	24h	-5.31017e-05	1	1	0.0101828	0.00175236	0.00869033	0.000196458	-0.0015559	0	1	1
cell_Intensity_MedianIntensity_ki67	mdivi-1	24h	-0.00410876	0.977094	0.977094	0.0328217	0.000845725	0.0315561	0.000319409	-0.000526316	0	1	1
cell_Intensity_MedianIntensity_mito	mdivi-1	24h	-0.349575	0.3976	0.3976	0.401105	0.061567	0.404981	0.00175171	-0.0598153	18.2683	0.00262823	0.176045
cell_Intensity_MedianIntensity_tubulin	mdivi-1	24h	-0.254806	0.427933	0.427933	0.235517	0.0118846	0.229613	0.00133192	-0.0105527	0	1	1
cell_Intensity_MinIntensityEdge_ER	mdivi-1	24h	-0.143776	0.449375	0.449375	0.102907	0.00487839	0.0999568	0.00399665	-0.000881738	0	1	1
cell_Intensity_MinIntensityEdge_actin	mdivi-1	24h	-0.360715	0.3976	0.3976	0.260328	0.0128916	0.256865	0.00672843	-0.00616314	0	1	1
cell_Intensity_MinIntensityEdge_cd25	mdivi-1	24h	-0.12643	0.550018	0.550018	0.161675	0.0167208	0.157035	0.0148584	-0.00186241	0	1	1
cell_Intensity_MinIntensityEdge_mito	mdivi-1	24h	-0.265128	0.430652	0.430652	0.338638	0.047389	0.340005	0.0119415	-0.0354476	10.5487	0.0610988	0.682621
cell_Intensity_MinIntensityEdge_tubulin	mdivi-1	24h	-0.113347	0.503703	0.503703	0.0818116	0.00266932	0.079161	0.002105	-0.000564329	0	1	1
cell_Intensity_MinIntensity_ER	mdivi-1	24h	-0.152153	0.447811	0.447811	0.113241	0.0053527	0.110004	0.00433565	-0.00101705	0	1	1
cell_Intensity_MinIntensity_actin	mdivi-1	24h	-0.269148	0.3976	0.3976	0.193304	0.0075383	0.189306	0.00223305	-0.00530525	0	1	1
cell_Intensity_MinIntensity_cd25	mdivi-1	24h	-0.0470893	0.793458	0.793458	0.0855114	0.00475136	0.0827491	0.00163944	-0.00311192	0	1	1
cell_Intensity_MinIntensity_mito	mdivi-1	24h	-0.268986	0.430652	0.430652	0.343999	0.0453121	0.34547	0.0107337	-0.0345784	9.8836	0.0786013	0.812771
cell_Intensity_MinIntensity_tubulin	mdivi-1	24h	-0.120407	0.503703	0.503703	0.0929782	0.00283241	0.0899796	0.00188271	-0.000949699	0	1	1
cell_Intensity_StdIntensityEdge_ER	mdivi-1	24h	-0.225593	0.432556	0.432556	0.202837	0.00421592	0.19801	0.00113346	-0.00308246	0	1	1
cell_Intensity_StdIntensityEdge_actin	mdivi-1	24h	-0.3366	0.3976	0.3976	0.3288	0.0120204	0.322887	0.00541048	-0.00660988	0	1	1
cell_Intensity_StdIntensityEdge_cd25	mdivi-1	24h	-0.134694	0.474593	0.474593	0.103428	0.00493369	0.100602	0.00373162	-0.00120208	0	1	1
cell_Intensity_StdIntensityEdge_ki67	mdivi-1	24h	0.00285574	0.979885	0.979885	0.023969	0.00316833	0.0234664	0.000267604	-0.00290073	0	1	1
cell_Intensity_StdIntensityEdge_mito	mdivi-1	24h	-0.23807	0.427933	0.427933	0.216106	0.0172253	0.21448	0.000778994	-0.0164463	2.55813	0.767716	1
cell_Intensity_StdIntensityEdge_tubulin	mdivi-1	24h	-0.282501	0.414178	0.414178	0.277522	0.0134277	0.271354	0.00549713	-0.00793057	0	1	1
cell_Intensity_StdIntensity_ER	mdivi-1	24h	-0.118772	0.590255	0.590255	0.152873	0.00823047	0.148954	0.005241	-0.00298947	0	1	1
cell_Intensity_StdIntensity_actin	mdivi-1	24h	-0.223656	0.462008	0.462008	0.274979	0.0274246	0.269267	0.0248147	-0.00260995	0	1	1
cell_Intensity_StdIntensity_cd25	mdivi-1	24h	-0.113699	0.503703	0.503703	0.0855764	0.006325	0.0828524	0.0051342	-0.0011908	0	1	1
cell_Intensity_StdIntensity_ki67	mdivi-1	24h	-0.0738456	0.675587	0.675587	0.108639	0.0151963	0.104712	0.0126781	-0.00251822	0	1	1
cell_Intensity_StdIntensity_mito	mdivi-1	24h	-0.275583	0.427933	0.427933	0.330628	0.0593862	0.332498	0.0130402	-0.0463461	16.4025	0.00578406	0.176045
cell_Intensity_StdIntensity_tubulin	mdivi-1	24h	-0.26809	0.3976	0.3976	0.221687	0.0130092	0.217979	0.00260927	-0.0103999	0	1	1
cell_Intensity_UpperQuartileIntensity_ER	mdivi-1	24h	-0.222642	0.447811	0.447811	0.238381	0.0111439	0.233452	0.0064378	-0.00470607	0	1	1
cell_Intensity_UpperQuartileIntensity_actin	mdivi-1	24h	-0.325829	0.3976	0.3976	0.326241	0.0290827	0.320755	0.0237193	-0.00536339	0	1	1
cell_Intensity_UpperQuartileIntensity_cd25	mdivi-1	24h	-0.0117544	0.919579	0.919579	0.0141513	0.00190045	0.0130944	0.000204081	-0.00169637	0	1	1
cell_Intensity_UpperQuartileIntensity_ki67	mdivi-1	24h	0.0196079	0.87625	0.87625	0.0254461	0.00294317	0.0243204	0.000816687	-0.00212649	0	1	1
cell_Intensity_UpperQuartileIntensity_mito	mdivi-1	24h	-0.359531	0.3976	0.3976	0.422332	0.0738445	0.42636	0.00378243	-0.0700621	21.3823	0.0006858	0.122674
cell_Intensity_UpperQuartileIntensity_tubulin	mdivi-1	24h	-0.293359	0.3976	0.3976	0.249743	0.0168817	0.244796	0.00466771	-0.012214	0	1	1
cell_RadialDistribution_FracAtD_ER_1of6	mdivi-1	24h	0.224157	0.3976	0.3976	0.118828	0.0128651	0.118627	0.00917447	-0.00369064	0	1	1
cell_RadialDistribution_FracAtD_ER_2of6	mdivi-1	24h	0.262167	0.3976	0.3976	0.148957	0.0120241	0.148093	0.00682007	-0.00520399	0	1	1
cell_RadialDistribution_FracAtD_ER_3of6	mdivi-1	24h	0.306272	0.3976	0.3976	0.194927	0.0107287	0.192803	0.00382418	-0.00690449	0	1	1
cell_RadialDistribution_FracAtD_ER_4of6	mdivi-1	24h	0.212505	0.445485	0.445485	0.202594	0.00383426	0.198044	0.000252232	-0.00358203	0	1	1
cell_RadialDistribution_FracAtD_ER_5of6	mdivi-1	24h	-0.207273	0.3976	0.3976	0.0933618	0.00918889	0.0922915	0.00475181	-0.00443708	0	1	1
cell_RadialDistribution_FracAtD_ER_6of6	mdivi-1	24h	-0.285214	0.405793	0.405793	0.271716	0.00742288	0.267111	0.00269543	-0.00472745	0	1	1
cell_RadialDistribution_FracAtD_actin_1of6	mdivi-1	24h	0.236211	0.3976	0.3976	0.111152	0.0115676	0.110852	0.00514498	-0.00642259	0	1	1
cell_RadialDistribution_FracAtD_actin_2of6	mdivi-1	24h	0.285448	0.3976	0.3976	0.143237	0.0139415	0.142692	0.00579048	-0.00815105	0	1	1
cell_RadialDistribution_FracAtD_actin_3of6	mdivi-1	24h	0.303351	0.3976	0.3976	0.175837	0.0141843	0.174198	0.00559257	-0.00859172	0	1	1
cell_RadialDistribution_FracAtD_actin_4of6	mdivi-1	24h	0.264603	0.3976	0.3976	0.184679	0.00938858	0.181925	0.0027262	-0.00666238	0	1	1
cell_RadialDistribution_FracAtD_actin_5of6	mdivi-1	24h	-0.14006	0.430652	0.430652	0.0702992	0.00483215	0.0686852	0.00152465	-0.00330749	0	1	1
cell_RadialDistribution_FracAtD_actin_6of6	mdivi-1	24h	-0.304034	0.3976	0.3976	0.227793	0.0139425	0.224892	0.00544297	-0.00849957	0	1	1
cell_RadialDistribution_FracAtD_cd25_1of6	mdivi-1	24h	0.0463346	0.720044	0.720044	0.0590019	0.0166941	0.0579797	0.0160668	-0.00062727	0	1	1
cell_RadialDistribution_FracAtD_cd25_2of6	mdivi-1	24h	0.0744667	0.603888	0.603888	0.0686192	0.0155553	0.0670036	0.0149841	-0.000571167	0	1	1
cell_RadialDistribution_FracAtD_cd25_3of6	mdivi-1	24h	0.088155	0.565529	0.565529	0.0753636	0.0117294	0.0734859	0.0109185	-0.000810917	0	1	1
cell_RadialDistribution_FracAtD_cd25_4of6	mdivi-1	24h	0.107398	0.517313	0.517313	0.0822696	0.00447695	0.0798594	0.00377826	-0.000698694	0	1	1
cell_RadialDistribution_FracAtD_cd25_5of6	mdivi-1	24h	-0.0265871	0.865718	0.865718	0.0461202	0.00372435	0.0440456	0.00154361	-0.00218074	0	1	1
cell_RadialDistribution_FracAtD_cd25_6of6	mdivi-1	24h	-0.078071	0.643902	0.643902	0.0906336	0.00713859	0.0883452	0.00611507	-0.00102351	0	1	1
cell_RadialDistribution_FracAtD_mito_1of6	mdivi-1	24h	0.135736	0.427933	0.427933	0.0661439	0.00827459	0.0660303	0.00555441	-0.00272018	0	1	1
cell_RadialDistribution_FracAtD_mito_2of6	mdivi-1	24h	0.147924	0.429071	0.429071	0.084842	0.0109441	0.0843939	0.00832384	-0.00262024	0	1	1
cell_RadialDistribution_FracAtD_mito_3of6	mdivi-1	24h	0.160247	0.427933	0.427933	0.100256	0.0139886	0.0999055	0.0108765	-0.00311209	0	1	1
cell_RadialDistribution_FracAtD_mito_4of6	mdivi-1	24h	0.0351534	0.856232	0.856232	0.0827173	0.00706577	0.0812931	0.0035657	-0.00350007	0	1	1
cell_RadialDistribution_FracAtD_mito_5of6	mdivi-1	24h	-0.190498	0.3976	0.3976	0.0923273	0.00793761	0.0902543	0.00536068	-0.00257693	0	1	1
cell_RadialDistribution_FracAtD_mito_6of6	mdivi-1	24h	-0.000226395	1	1	0.17456	0.0273692	0.173694	0.0194071	-0.00796211	0	1	1
cell_RadialDistribution_FracAtD_tubulin_1of6	mdivi-1	24h	0.148067	0.3976	0.3976	0.0475186	0.00604306	0.0474517	0.0031754	-0.00286766	0	1	1
cell_RadialDistribution_FracAtD_tubulin_2of6	mdivi-1	24h	0.16982	0.3976	0.3976	0.0764474	0.00649208	0.0748349	0.00311195	-0.00338012	0	1	1
cell_RadialDistribution_FracAtD_tubulin_3of6	mdivi-1	24h	0.18448	0.3976	0.3976	0.0984796	0.00793914	0.0966545	0.00277387	-0.00516527	0	1	1
cell_RadialDistribution_FracAtD_tubulin_4of6	mdivi-1	24h	0.0351796	0.826557	0.826557	0.0593655	0.00287436	0.0573776	0.000783586	-0.00209077	0	1	1
cell_RadialDistribution_FracAtD_tubulin_5of6	mdivi-1	24h	-0.200128	0.3976	0.3976	0.0784761	0.00995427	0.0776536	0.00496901	-0.00498526	0	1	1
cell_RadialDistribution_FracAtD_tubulin_6of6	mdivi-1	24h	-0.110781	0.570026	0.570026	0.120991	0.00614893	0.117782	0.0020653	-0.00408363	0	1	1
cell_RadialDistribution_MeanFrac_ER_1of6	mdivi-1	24h	0.276593	0.3976	0.3976	0.150112	0.00776558	0.148436	0.00269021	-0.00507537	0	1	1
cell_RadialDistribution_MeanFrac_ER_2of6	mdivi-1	24h	0.312957	0.3976	0.3976	0.197057	0.0081891	0.194718	0.00208802	-0.00610108	0	1	1
cell_RadialDistribution_MeanFrac_ER_3of6	mdivi-1	24h	0.351588	0.3976	0.3976	0.239633	0.00853068	0.236453	0.000826611	-0.00770407	0	1	1
cell_RadialDistribution_MeanFrac_ER_4of6	mdivi-1	24h	0.245057	0.427933	0.427933	0.22114	0.00429249	0.216201	0.000154562	-0.00413792	0	1	1
cell_RadialDistribution_MeanFrac_ER_5of6	mdivi-1	24h	-0.198715	0.3976	0.3976	0.0939354	0.00821091	0.0926117	0.00377789	-0.00443302	0	1	1
cell_RadialDistribution_MeanFrac_ER_6of6	mdivi-1	24h	-0.302505	0.3976	0.3976	0.277816	0.00699951	0.273112	0.00110464	-0.00589486	0	1	1
cell_RadialDistribution_MeanFrac_actin_1of6	mdivi-1	24h	0.265096	0.3976	0.3976	0.133586	0.00976804	0.132444	0.00182976	-0.00793829	0	1	1
cell_RadialDistribution_MeanFrac_actin_2of6	mdivi-1	24h	0.328741	0.3976	0.3976	0.179825	0.0128843	0.178543	0.00231034	-0.0105739	0.328038	0.997082	1
cell_RadialDistribution_MeanFrac_actin_3of6	mdivi-1	24h	0.348238	0.3976	0.3976	0.22156	0.0136406	0.219121	0.0027498	-0.0108908	0	1	1
cell_RadialDistribution_MeanFrac_actin_4of6	mdivi-1	24h	0.303704	0.3976	0.3976	0.215999	0.00953958	0.212769	0.00150533	-0.00803425	0	1	1
cell_RadialDistribution_MeanFrac_actin_5of6	mdivi-1	24h	-0.133725	0.439599	0.439599	0.0685439	0.00445454	0.0668804	0.00097192	-0.00348262	0	1	1
cell_RadialDistribution_MeanFrac_actin_6of6	mdivi-1	24h	-0.345298	0.3976	0.3976	0.268484	0.0147111	0.264969	0.00378538	-0.0109257	0	1	1
cell_RadialDistribution_MeanFrac_cd25_1of6	mdivi-1	24h	0.0994253	0.54961	0.54961	0.0888379	0.00980559	0.0861796	0.00897104	-0.00083455	0	1	1
cell_RadialDistribution_MeanFrac_cd25_2of6	mdivi-1	24h	0.134075	0.457247	0.457247	0.0908565	0.0101682	0.088332	0.00914165	-0.00102652	0	1	1
cell_RadialDistribution_MeanFrac_cd25_3of6	mdivi-1	24h	0.140856	0.447811	0.447811	0.0935795	0.00828658	0.091074	0.00703489	-0.00125169	0	1	1
cell_RadialDistribution_MeanFrac_cd25_4of6	mdivi-1	24h	0.148332	0.446214	0.446214	0.0955834	0.00312412	0.092701	0.00222781	-0.000896314	0	1	1
cell_RadialDistribution_MeanFrac_cd25_5of6	mdivi-1	24h	-0.0111946	0.950569	0.950569	0.0466257	0.00326347	0.0444665	0.000921273	-0.0023422	0	1	1
cell_RadialDistribution_MeanFrac_cd25_6of6	mdivi-1	24h	-0.147909	0.472291	0.472291	0.126639	0.00366363	0.123171	0.00257172	-0.00109191	0	1	1
cell_RadialDistribution_MeanFrac_mito_1of6	mdivi-1	24h	0.208559	0.3976	0.3976	0.109665	0.00496921	0.107869	0.000741285	-0.00422793	0	1	1
cell_RadialDistribution_MeanFrac_mito_2of6	mdivi-1	24h	0.218723	0.3976	0.3976	0.133584	0.00695247	0.131423	0.00337949	-0.00357299	0	1	1
cell_RadialDistribution_MeanFrac_mito_3of6	mdivi-1	24h	0.242118	0.3976	0.3976	0.146312	0.0086862	0.144361	0.00460574	-0.00408045	0	1	1
cell_RadialDistribution_MeanFrac_mito_4of6	mdivi-1	24h	0.102195	0.573931	0.573931	0.100044	0.00364502	0.0974406	0.000851152	-0.00279386	0	1	1
cell_RadialDistribution_MeanFrac_mito_5of6	mdivi-1	24h	-0.177329	0.3976	0.3976	0.0916956	0.00692916	0.0893723	0.00467398	-0.00225518	0	1	1
cell_RadialDistribution_MeanFrac_mito_6of6	mdivi-1	24h	-0.0768475	0.756335	0.756335	0.203752	0.0180244	0.200911	0.0119233	-0.00610112	0	1	1
cell_RadialDistribution_MeanFrac_tubulin_1of6	mdivi-1	24h	0.170311	0.3976	0.3976	0.0611284	0.00348963	0.0597069	0.000695048	-0.00279459	0	1	1
cell_RadialDistribution_MeanFrac_tubulin_2of6	mdivi-1	24h	0.196682	0.3976	0.3976	0.0919337	0.00514859	0.0896372	0.00134271	-0.00380588	0	1	1
cell_RadialDistribution_MeanFrac_tubulin_3of6	mdivi-1	24h	0.217683	0.3976	0.3976	0.119077	0.0068331	0.116574	0.00124965	-0.00558345	0	1	1
cell_RadialDistribution_MeanFrac_tubulin_4of6	mdivi-1	24h	0.0676047	0.659208	0.659208	0.0702507	0.00337747	0.067708	0.0012802	-0.00209727	0	1	1
cell_RadialDistribution_MeanFrac_tubulin_5of6	mdivi-1	24h	-0.194336	0.3976	0.3976	0.0767973	0.00933708	0.0758573	0.00438612	-0.00495097	0	1	1
cell_RadialDistribution_MeanFrac_tubulin_6of6	mdivi-1	24h	-0.14239	0.503703	0.503703	0.140946	0.00643447	0.13702	0.00180906	-0.00462541	0	1	1
cell_RadialDistribution_RadialCV_ER_1of6	mdivi-1	24h	0.0612476	0.514319	0.514319	0.0178976	0.00304307	0.0169656	0.00197234	-0.00107073	0	1	1
cell_RadialDistribution_RadialCV_ER_2of6	mdivi-1	24h	0.0977228	0.4692	0.4692	0.0473712	0.00682331	0.0461337	0.00402445	-0.00279886	0	1	1
cell_RadialDistribution_RadialCV_ER_3of6	mdivi-1	24h	0.118468	0.426401	0.426401	0.0416703	0.00513807	0.0404921	0.00273114	-0.00240693	0	1	1
cell_RadialDistribution_RadialCV_ER_4of6	mdivi-1	24h	0.0990447	0.427933	0.427933	0.0242786	0.00203929	0.0232225	0.000619854	-0.00141943	0	1	1
cell_RadialDistribution_RadialCV_ER_5of6	mdivi-1	24h	0.185915	0.321646	0.321646	0.0225651	0.00279667	0.0216316	0.000206087	-0.00259059	0	1	1
cell_RadialDistribution_RadialCV_ER_6of6	mdivi-1	24h	0.127989	0.439599	0.439599	0.0660629	0.00616997	0.063666	0.00493013	-0.00123983	0	1	1
cell_RadialDistribution_RadialCV_actin_1of6	mdivi-1	24h	-0.0352247	0.649955	0.649955	0.0103194	0.00302156	0.00971339	0.00158321	-0.00143835	0	1	1
cell_RadialDistribution_RadialCV_actin_2of6	mdivi-1	24h	0.0358265	0.67986	0.67986	0.0150034	0.00256419	0.0141459	0.00166935	-0.000894834	0	1	1
cell_RadialDistribution_RadialCV_actin_3of6	mdivi-1	24h	0.0561432	0.540784	0.540784	0.0152981	0.00130273	0.0140141	0.000828259	-0.000474469	0	1	1
cell_RadialDistribution_RadialCV_actin_4of6	mdivi-1	24h	0.0879609	0.405793	0.405793	0.0130265	0.00117333	0.012272	0.000115505	-0.00105782	0	1	1
cell_RadialDistribution_RadialCV_actin_5of6	mdivi-1	24h	0.199783	0.321646	0.321646	0.0287317	0.0036926	0.0285242	4.67e-05	-0.0036459	0	1	1
cell_RadialDistribution_RadialCV_actin_6of6	mdivi-1	24h	0.000648951	1	1	0.131836	0.0034934	0.127041	0.00217508	-0.00131833	0	1	1
cell_RadialDistribution_RadialCV_cd25_1of6	mdivi-1	24h	-0.0737521	0.613336	0.613336	0.0576904	0.00188352	0.055422	2.65368e-05	-0.00185698	0	1	1
cell_RadialDistribution_RadialCV_cd25_2of6	mdivi-1	24h	-0.0277382	0.875594	0.875594	0.0600128	0.00258982	0.0577554	0.00043156	-0.00215826	0	1	1
cell_RadialDistribution_RadialCV_cd25_3of6	mdivi-1	24h	0.0106632	0.953082	0.953082	0.0461727	0.00288621	0.044184	0.00140213	-0.00148408	0	1	1
cell_RadialDistribution_RadialCV_cd25_4of6	mdivi-1	24h	-0.0275106	0.868511	0.868511	0.0560718	0.00765798	0.0537033	0.00555071	-0.00210726	0	1	1
cell_RadialDistribution_RadialCV_cd25_5of6	mdivi-1	24h	-0.155708	0.446214	0.446214	0.112981	0.011053	0.110178	0.00756846	-0.00348457	0	1	1
cell_RadialDistribution_RadialCV_cd25_6of6	mdivi-1	24h	-0.208957	0.427933	0.427933	0.166392	0.0161816	0.163652	0.0136294	-0.0025522	0	1	1
cell_RadialDistribution_RadialCV_mito_1of6	mdivi-1	24h	-0.147745	0.474675	0.474675	0.152683	0.0304642	0.152908	0.0115988	-0.0188654	9.70811	0.0839411	0.850217
cell_RadialDistribution_RadialCV_mito_2of6	mdivi-1	24h	-0.0564035	0.802911	0.802911	0.170847	0.036128	0.17135	0.01246	-0.023668	12.7102	0.0262509	0.327127
cell_RadialDistribution_RadialCV_mito_3of6	mdivi-1	24h	-0.0595111	0.800746	0.800746	0.185847	0.0385939	0.185944	0.0140789	-0.024515	12.0352	0.0343085	0.401782
cell_RadialDistribution_RadialCV_mito_4of6	mdivi-1	24h	-0.172905	0.4692	0.4692	0.203524	0.0377129	0.20383	0.0108947	-0.0268182	12.1809	0.0323909	0.388691
cell_RadialDistribution_RadialCV_mito_5of6	mdivi-1	24h	-0.206267	0.438383	0.438383	0.201483	0.0330385	0.201272	0.00865636	-0.0243821	10.3283	0.0664507	0.717668
cell_RadialDistribution_RadialCV_mito_6of6	mdivi-1	24h	0.00714312	0.974458	0.974458	0.0938964	0.00506089	0.0908585	0.00208195	-0.00297894	0	1	1
cell_RadialDistribution_RadialCV_tubulin_1of6	mdivi-1	24h	-0.0666633	0.448681	0.448681	0.013332	0.00430287	0.0127554	0.00355213	-0.000750737	0	1	1
cell_RadialDistribution_RadialCV_tubulin_2of6	mdivi-1	24h	-0.0631136	0.561191	0.561191	0.026306	0.00132449	0.0249069	0.000652515	-0.000671971	0	1	1
cell_RadialDistribution_RadialCV_tubulin_3of6	mdivi-1	24h	-0.103113	0.447811	0.447811	0.0407803	0.00238956	0.0391604	0.000123289	-0.00226628	0	1	1
cell_RadialDistribution_RadialCV_tubulin_4of6	mdivi-1	24h	-0.102829	0.492627	0.492627	0.061471	0.0031992	0.0593565	0.00029665	-0.00290255	0	1	1
cell_RadialDistribution_RadialCV_tubulin_5of6	mdivi-1	24h	-0.12195	0.4692	0.4692	0.0771386	0.00560651	0.0749742	0.00175456	-0.00385195	0	1	1
cell_RadialDistribution_RadialCV_tubulin_6of6	mdivi-1	24h	-0.161931	0.446214	0.446214	0.120619	0.0123951	0.118547	0.00617226	-0.0062228	0	1	1
cell_RadialDistribution_ZernikeMagnitude_ER_0_0	mdivi-1	24h	-0.249768	0.438557	0.438557	0.261249	0.0128912	0.256279	0.00755224	-0.00533895	0	1	1
cell_RadialDistribution_ZernikeMagnitude_ER_1_1	mdivi-1	24h	-0.177105	0.438557	0.438557	0.123849	0.0032888	0.120418	0.00110634	-0.00218246	0	1	1
cell_RadialDistribution_ZernikeMagnitude_ER_2_0	mdivi-1	24h	-0.0994757	0.633002	0.633002	0.139966	0.00837345	0.13629	0.00640003	-0.00197342	0	1	1
cell_RadialDistribution_ZernikeMagnitude_ER_2_2	mdivi-1	24h	-0.311287	0.3976	0.3976	0.174515	0.0098674	0.173033	0.00395587	-0.00591153	0	1	1
cell_RadialDistribution_ZernikeMagnitude_ER_3_1	mdivi-1	24h	-0.0670329	0.683805	0.683805	0.084803	0.00306318	0.0818544	0.00140721	-0.00165597	0	1	1
cell_RadialDistribution_ZernikeMagnitude_ER_3_3	mdivi-1	24h	-0.225771	0.404837	0.404837	0.158263	0.00554283	0.155002	0.00159093	-0.0039519	0	1	1
cell_RadialDistribution_ZernikeMagnitude_ER_4_0	mdivi-1	24h	-0.196218	0.3976	0.3976	0.0684897	0.00526672	0.0669129	2.05683e-05	-0.00524616	0	1	1
cell_RadialDistribution_ZernikeMagnitude_ER_4_2	mdivi-1	24h	-0.110433	0.523832	0.523832	0.0900379	0.0054156	0.0877882	0.00377315	-0.00164246	0	1	1
cell_RadialDistribution_ZernikeMagnitude_ER_4_4	mdivi-1	24h	-0.286336	0.3976	0.3976	0.182936	0.00738719	0.180337	0.00317912	-0.00420806	0	1	1
cell_RadialDistribution_ZernikeMagnitude_ER_5_1	mdivi-1	24h	-0.240926	0.3976	0.3976	0.118101	0.00707592	0.116179	0.00196499	-0.00511093	0	1	1
cell_RadialDistribution_ZernikeMagnitude_ER_5_3	mdivi-1	24h	-0.189499	0.427933	0.427933	0.132374	0.00649549	0.129486	0.00234611	-0.00414938	0	1	1
cell_RadialDistribution_ZernikeMagnitude_ER_5_5	mdivi-1	24h	-0.234161	0.410318	0.410318	0.17585	0.00512566	0.172083	0.00227598	-0.00284968	0	1	1
cell_RadialDistribution_ZernikeMagnitude_actin_0_0	mdivi-1	24h	-0.323913	0.3976	0.3976	0.325071	0.0281739	0.319718	0.0221442	-0.00602975	0	1	1
cell_RadialDistribution_ZernikeMagnitude_actin_1_1	mdivi-1	24h	-0.261142	0.3976	0.3976	0.197664	0.0131999	0.193411	0.00993818	-0.00326171	0	1	1
cell_RadialDistribution_ZernikeMagnitude_actin_2_0	mdivi-1	24h	-0.107488	0.581843	0.581843	0.13376	0.0213456	0.130451	0.0208536	-0.000491935	0	1	1
cell_RadialDistribution_ZernikeMagnitude_actin_2_2	mdivi-1	24h	-0.332962	0.3976	0.3976	0.244927	0.0119856	0.240762	0.00591856	-0.00606709	0	1	1
cell_RadialDistribution_ZernikeMagnitude_actin_3_1	mdivi-1	24h	-0.176788	0.446214	0.446214	0.145047	0.0102956	0.141168	0.00895784	-0.00133772	0	1	1
cell_RadialDistribution_ZernikeMagnitude_actin_3_3	mdivi-1	24h	-0.291748	0.3976	0.3976	0.240946	0.0132551	0.236394	0.0073529	-0.00590224	0	1	1
cell_RadialDistribution_ZernikeMagnitude_actin_4_0	mdivi-1	24h	-0.23845	0.3976	0.3976	0.17552	0.0122127	0.171903	0.00748214	-0.00473058	0	1	1
cell_RadialDistribution_ZernikeMagnitude_actin_4_2	mdivi-1	24h	-0.177184	0.464941	0.464941	0.16547	0.00990488	0.161411	0.00764909	-0.00225579	0	1	1
cell_RadialDistribution_ZernikeMagnitude_actin_4_4	mdivi-1	24h	-0.337324	0.3976	0.3976	0.255915	0.0109127	0.251789	0.00393323	-0.00697951	0	1	1
cell_RadialDistribution_ZernikeMagnitude_actin_5_1	mdivi-1	24h	-0.184092	0.448681	0.448681	0.169873	0.0106512	0.165595	0.00870847	-0.00194275	0	1	1
cell_RadialDistribution_ZernikeMagnitude_actin_5_3	mdivi-1	24h	-0.234953	0.427933	0.427933	0.202269	0.0114007	0.197723	0.00823664	-0.00316405	0	1	1
cell_RadialDistribution_ZernikeMagnitude_actin_5_5	mdivi-1	24h	-0.302702	0.3976	0.3976	0.254273	0.0122842	0.249642	0.0060212	-0.00626298	0	1	1
cell_RadialDistribution_ZernikeMagnitude_cd25_0_0	mdivi-1	24h	-0.0972189	0.58066	0.58066	0.0955152	0.0074936	0.0923708	0.00627614	-0.00121746	0	1	1
cell_RadialDistribution_ZernikeMagnitude_cd25_1_1	mdivi-1	24h	-0.0800199	0.572595	0.572595	0.0572365	0.00496393	0.0548389	0.004438	-0.000525928	0	1	1
cell_RadialDistribution_ZernikeMagnitude_cd25_2_0	mdivi-1	24h	0.0422233	0.687365	0.687365	0.0295398	0.00495634	0.0283752	0.0039731	-0.000983237	0	1	1
cell_RadialDistribution_ZernikeMagnitude_cd25_2_2	mdivi-1	24h	-0.118635	0.440378	0.440378	0.0613655	0.0125091	0.0605964	0.0114757	-0.00103336	0	1	1
cell_RadialDistribution_ZernikeMagnitude_cd25_3_1	mdivi-1	24h	-0.127228	0.447924	0.447924	0.0773544	0.0103018	0.0749829	0.00913632	-0.00116552	0	1	1
cell_RadialDistribution_ZernikeMagnitude_cd25_3_3	mdivi-1	24h	-0.0294248	0.871537	0.871537	0.0671401	0.0056723	0.0645507	0.00483881	-0.000833491	0	1	1
cell_RadialDistribution_ZernikeMagnitude_cd25_4_0	mdivi-1	24h	-0.0734911	0.670592	0.670592	0.0909539	0.0043812	0.0875884	0.00211062	-0.00227057	0	1	1
cell_RadialDistribution_ZernikeMagnitude_cd25_4_2	mdivi-1	24h	-0.112561	0.448681	0.448681	0.0600606	0.0100611	0.0582125	0.00927291	-0.000788235	0	1	1
cell_RadialDistribution_ZernikeMagnitude_cd25_4_4	mdivi-1	24h	-0.110899	0.4692	0.4692	0.0652885	0.00948548	0.0635892	0.00916759	-0.000317887	0	1	1
cell_RadialDistribution_ZernikeMagnitude_cd25_5_1	mdivi-1	24h	-0.12065	0.447811	0.447811	0.0700844	0.0136302	0.06813	0.0134248	-0.000205401	0	1	1
cell_RadialDistribution_ZernikeMagnitude_cd25_5_3	mdivi-1	24h	-0.0984028	0.513034	0.513034	0.06912	0.00989535	0.067245	0.00875874	-0.00113661	0	1	1
cell_RadialDistribution_ZernikeMagnitude_cd25_5_5	mdivi-1	24h	-0.0235089	0.901191	0.901191	0.0637513	0.00469945	0.0611816	0.00357512	-0.00112433	0	1	1
cell_RadialDistribution_ZernikeMagnitude_mito_0_0	mdivi-1	24h	-0.431198	0.3976	0.3976	0.452922	0.0786775	0.45771	0.00722994	-0.0714475	21.1562	0.000756825	0.122674
cell_RadialDistribution_ZernikeMagnitude_mito_1_1	mdivi-1	24h	-0.287143	0.3976	0.3976	0.20473	0.0350208	0.207574	0.00464093	-0.0303798	15.2645	0.00928986	0.176446
cell_RadialDistribution_ZernikeMagnitude_mito_2_0	mdivi-1	24h	-0.218074	0.446214	0.446214	0.258371	0.0530496	0.261786	0.0055977	-0.0474519	21.2545	0.000725104	0.122674
cell_RadialDistribution_ZernikeMagnitude_mito_2_2	mdivi-1	24h	-0.376002	0.3976	0.3976	0.181113	0.032398	0.186383	0.000521191	-0.0318768	17.8966	0.00307884	0.176045
cell_RadialDistribution_ZernikeMagnitude_mito_3_1	mdivi-1	24h	-0.244954	0.3976	0.3976	0.207986	0.0376034	0.209467	0.00466509	-0.0329383	16.278	0.00609355	0.176045
cell_RadialDistribution_ZernikeMagnitude_mito_3_3	mdivi-1	24h	-0.256015	0.3976	0.3976	0.19909	0.0319792	0.200968	0.0010012	-0.030978	15.4579	0.00857508	0.176446
cell_RadialDistribution_ZernikeMagnitude_mito_4_0	mdivi-1	24h	-0.260039	0.3976	0.3976	0.17821	0.0322442	0.178827	0.0028018	-0.0294424	15.2756	0.00924749	0.176446
cell_RadialDistribution_ZernikeMagnitude_mito_4_2	mdivi-1	24h	-0.261155	0.3976	0.3976	0.177249	0.0303105	0.178646	0.000630146	-0.0296803	15.5974	0.00809274	0.176446
cell_RadialDistribution_ZernikeMagnitude_mito_4_4	mdivi-1	24h	-0.363619	0.3976	0.3976	0.179943	0.0288731	0.183649	0.000524031	-0.028349	15.4376	0.00864745	0.176446
cell_RadialDistribution_ZernikeMagnitude_mito_5_1	mdivi-1	24h	-0.325331	0.3976	0.3976	0.233601	0.0441753	0.236905	0.00660539	-0.03757	17.725	0.00331157	0.176045
cell_RadialDistribution_ZernikeMagnitude_mito_5_3	mdivi-1	24h	-0.270023	0.3976	0.3976	0.241628	0.0406818	0.243682	0.00339708	-0.0372847	16.3215	0.00598362	0.176045
cell_RadialDistribution_ZernikeMagnitude_mito_5_5	mdivi-1	24h	-0.233268	0.413003	0.413003	0.195353	0.0253745	0.197836	0.00110711	-0.0242674	9.95448	0.0765355	0.799919
cell_RadialDistribution_ZernikeMagnitude_tubulin_0_0	mdivi-1	24h	-0.282295	0.3976	0.3976	0.248581	0.0139997	0.243743	0.00284652	-0.0111532	0	1	1
cell_RadialDistribution_ZernikeMagnitude_tubulin_1_1	mdivi-1	24h	-0.237701	0.407592	0.407592	0.185973	0.00960003	0.181938	0.00190796	-0.00769207	0	1	1
cell_RadialDistribution_ZernikeMagnitude_tubulin_2_0	mdivi-1	24h	-0.126277	0.4692	0.4692	0.0820146	0.00808644	0.0797348	0.00348723	-0.00459921	0	1	1
cell_RadialDistribution_ZernikeMagnitude_tubulin_2_2	mdivi-1	24h	-0.302296	0.3976	0.3976	0.187785	0.0159364	0.184774	0.00625065	-0.00968579	0	1	1
cell_RadialDistribution_ZernikeMagnitude_tubulin_3_1	mdivi-1	24h	-0.188215	0.440378	0.440378	0.151434	0.00749838	0.147993	0.000696005	-0.00680237	0	1	1
cell_RadialDistribution_ZernikeMagnitude_tubulin_3_3	mdivi-1	24h	-0.271437	0.3976	0.3976	0.213649	0.0135235	0.209663	0.00360462	-0.00991889	0	1	1
cell_RadialDistribution_ZernikeMagnitude_tubulin_4_0	mdivi-1	24h	-0.152145	0.444871	0.444871	0.100156	0.00915029	0.097272	0.00223855	-0.00691174	0	1	1
cell_RadialDistribution_ZernikeMagnitude_tubulin_4_2	mdivi-1	24h	-0.224356	0.3976	0.3976	0.147906	0.0104371	0.144483	0.00386593	-0.0065712	0	1	1
cell_RadialDistribution_ZernikeMagnitude_tubulin_4_4	mdivi-1	24h	-0.31061	0.3976	0.3976	0.216904	0.0159758	0.213296	0.00419866	-0.0117772	0	1	1
cell_RadialDistribution_ZernikeMagnitude_tubulin_5_1	mdivi-1	24h	-0.187428	0.430652	0.430652	0.13735	0.00825277	0.134464	0.000561473	-0.00769129	0	1	1
cell_RadialDistribution_ZernikeMagnitude_tubulin_5_3	mdivi-1	24h	-0.20821	0.438188	0.438188	0.179308	0.0094344	0.175037	0.00200946	-0.00742494	0	1	1
cell_RadialDistribution_ZernikeMagnitude_tubulin_5_5	mdivi-1	24h	-0.287064	0.3976	0.3976	0.234561	0.0133981	0.230349	0.00208601	-0.0113121	0	1	1
cell_RadialDistribution_ZernikePhase_ER_1_1	mdivi-1	24h	-0.0707511	0.3976	0.3976	0.00375275	0.00122989	0.00335181	0.000510453	-0.000719437	0	1	1
cell_RadialDistribution_ZernikePhase_ER_2_2	mdivi-1	24h	0.045603	0.4692	0.4692	0.000962164	0.000333073	0.00053525	8.54741e-05	-0.000247599	0	1	1
cell_RadialDistribution_ZernikePhase_ER_3_1	mdivi-1	24h	0.0910874	0.3976	0.3976	0.00434388	0.00165894	0.00397028	0.000741935	-0.000917007	0	1	1
cell_RadialDistribution_ZernikePhase_ER_3_3	mdivi-1	24h	0.0260145	0.657692	0.657692	0.000452198	0.000298227	0.00021778	9.26956e-05	-0.000205531	0	1	1
cell_RadialDistribution_ZernikePhase_ER_4_2	mdivi-1	24h	-0.0783479	0.3976	0.3976	0.00103794	0.000767393	0.000741264	0.000150003	-0.00061739	0	1	1
cell_RadialDistribution_ZernikePhase_ER_4_4	mdivi-1	24h	0.00855109	0.926817	0.926817	0.00387753	0.000265594	0.00349319	0.000118659	-0.000146934	0	1	1
cell_RadialDistribution_ZernikePhase_ER_5_1	mdivi-1	24h	0.0605145	0.427933	0.427933	0.00247208	0.00101979	0.00241792	1.61447e-05	-0.00100364	0	1	1
cell_RadialDistribution_ZernikePhase_ER_5_3	mdivi-1	24h	-0.0376667	0.521822	0.521822		0.000374755		0.000213243	-0.000161512	0	1	1
cell_RadialDistribution_ZernikePhase_ER_5_5	mdivi-1	24h	-0.021721	0.712929	0.712929	0.00127701	0.00100082	0.00103115	0.000564153	-0.000436664	0	1	1
cell_RadialDistribution_ZernikePhase_actin_1_1	mdivi-1	24h	-0.0867541	0.3976	0.3976	0.00238418	0.000884851	0.0020506	0.000380028	-0.000504823	0	1	1
cell_RadialDistribution_ZernikePhase_actin_2_2	mdivi-1	24h	0.0356423	0.543188	0.543188		0.000374256		8.6537e-06	-0.000365602	0	1	1
cell_RadialDistribution_ZernikePhase_actin_3_1	mdivi-1	24h	0.0293385	0.670592	0.670592	0.00432326	0.00110935	0.00455747	0.000123263	-0.000986091	0	1	1
cell_RadialDistribution_ZernikePhase_actin_3_3	mdivi-1	24h	0.036452	0.536928	0.536928		0.00032474		0.000109042	-0.000215698	0	1	1
cell_RadialDistribution_ZernikePhase_actin_4_2	mdivi-1	24h	-0.0418918	0.481027	0.481027		0.00023391		3.2304e-05	-0.000201606	0	1	1
cell_RadialDistribution_ZernikePhase_actin_4_4	mdivi-1	24h	0.0409401	0.53166	0.53166	0.00205679	0.000307434	0.00188225	0.000176751	-0.000130683	0	1	1
cell_RadialDistribution_ZernikePhase_actin_5_1	mdivi-1	24h	0.0892167	0.3976	0.3976	0.00475101	0.000866732	0.00451296	0.000202622	-0.00066411	0	1	1
cell_RadialDistribution_ZernikePhase_actin_5_3	mdivi-1	24h	0.00614504	0.937372	0.937372		0.000233486		2.46655e-05	-0.00020882	0	1	1
cell_RadialDistribution_ZernikePhase_actin_5_5	mdivi-1	24h	0.0174218	0.793458	0.793458	0.00144987	0.00056444	0.00109365	0.000319303	-0.000245138	0	1	1
cell_RadialDistribution_ZernikePhase_cd25_1_1	mdivi-1	24h	-0.0878722	0.3976	0.3976	0.00174664	0.000893755	0.00133117	5.28945e-05	-0.000840861	0	1	1
cell_RadialDistribution_ZernikePhase_cd25_2_2	mdivi-1	24h	-0.0542727	0.427933	0.427933		0.000341293		8.43128e-06	-0.000332862	0	1	1
cell_RadialDistribution_ZernikePhase_cd25_3_1	mdivi-1	24h	-0.0233913	0.758066	0.758066	0.00539991	0.000123182	0.00480659	6.48896e-05	-5.82921e-05	0	1	1
cell_RadialDistribution_ZernikePhase_cd25_3_3	mdivi-1	24h	0.0446589	0.4692	0.4692	0.000903116	0.000587229	0.00066087	0.000401097	-0.000186132	0	1	1
cell_RadialDistribution_ZernikePhase_cd25_4_2	mdivi-1	24h	0.00334082	0.966554	0.966554		0.000316101		8.57624e-05	-0.000230339	0	1	1
cell_RadialDistribution_ZernikePhase_cd25_4_4	mdivi-1	24h	0.00337242	0.972432	0.972432	0.00464458	0.000452805	0.0041263	0.000123815	-0.00032899	0	1	1
cell_RadialDistribution_ZernikePhase_cd25_5_1	mdivi-1	24h	0.093266	0.3976	0.3976	0.0030512	0.00102205	0.00285514	0.000339643	-0.000682412	0	1	1
cell_RadialDistribution_ZernikePhase_cd25_5_3	mdivi-1	24h	-0.03346	0.590255	0.590255	0.00114068	0.000361842	0.000821769	0.000171251	-0.000190592	0	1	1
cell_RadialDistribution_ZernikePhase_cd25_5_5	mdivi-1	24h	0.0686127	0.3976	0.3976	0.0029187	0.0013808	0.00229882	0.000852365	-0.000528435	0	1	1
cell_RadialDistribution_ZernikePhase_mito_1_1	mdivi-1	24h	-0.0893378	0.3976	0.3976		0.000760504		5.40631e-05	-0.000706441	0	1	1
cell_RadialDistribution_ZernikePhase_mito_2_2	mdivi-1	24h	0.00359888	0.96463	0.96463		0.000253996		1.34823e-05	-0.000240514	0	1	1
cell_RadialDistribution_ZernikePhase_mito_3_1	mdivi-1	24h	0.0548583	0.427933	0.427933	0.00038968	0.000265732	0.000112847	8.49989e-05	-0.000180733	0	1	1
cell_RadialDistribution_ZernikePhase_mito_3_3	mdivi-1	24h	0.0365557	0.54961	0.54961	0.00100406	0.000267211	0.000853211	0.000157847	-0.000109364	0	1	1
cell_RadialDistribution_ZernikePhase_mito_4_2	mdivi-1	24h	0.0244464	0.678723	0.678723	0.000742047	0.000378482	0.000442455	0.000101481	-0.000277	0	1	1
cell_RadialDistribution_ZernikePhase_mito_4_4	mdivi-1	24h	0.0319341	0.615308	0.615308	0.00149165	0.000233139	0.00131169	4.77381e-05	-0.000185401	0	1	1
cell_RadialDistribution_ZernikePhase_mito_5_1	mdivi-1	24h	0.0925873	0.3976	0.3976	0.00129009	0.000504602	0.00104658	6.82913e-06	-0.000497773	0	1	1
cell_RadialDistribution_ZernikePhase_mito_5_3	mdivi-1	24h	0.0280409	0.637143	0.637143	0.000579877	0.000380454	0.000218824	3.20142e-05	-0.00034844	0	1	1
cell_RadialDistribution_ZernikePhase_mito_5_5	mdivi-1	24h	-0.00565119	0.943329	0.943329		0.000398882		0.00018992	-0.000208962	0	1	1
cell_RadialDistribution_ZernikePhase_tubulin_1_1	mdivi-1	24h	-0.100566	0.393163	0.393163		0.00049064		4.06206e-05	-0.000450019	0	1	1
cell_RadialDistribution_ZernikePhase_tubulin_2_2	mdivi-1	24h	0.00421908	0.958552	0.958552	0.000316045	7.57024e-05	0.000131078	3.1053e-05	-4.46494e-05	0	1	1
cell_RadialDistribution_ZernikePhase_tubulin_3_1	mdivi-1	24h	0.0244081	0.680667	0.680667	0.000953785	0.000394957	0.00051942	5.46691e-05	-0.000340288	0	1	1
cell_RadialDistribution_ZernikePhase_tubulin_3_3	mdivi-1	24h	0.0457898	0.4692	0.4692	0.00129597	0.000573969	0.00085829	0.000181633	-0.000392337	0	1	1
cell_RadialDistribution_ZernikePhase_tubulin_4_2	mdivi-1	24h	0.0369745	0.549177	0.549177	0.000976807	0.000215191	0.000705639	8.41593e-05	-0.000131032	0	1	1
cell_RadialDistribution_ZernikePhase_tubulin_4_4	mdivi-1	24h	0.00137096	0.983239	0.983239	0.000333529	9.26553e-05	0.000148913	5.3849e-06	-8.72704e-05	0	1	1
cell_RadialDistribution_ZernikePhase_tubulin_5_1	mdivi-1	24h	-0.0219996	0.723876	0.723876	0.00128963	0.000236145	0.000971833	7.75696e-05	-0.000158576	0	1	1
cell_RadialDistribution_ZernikePhase_tubulin_5_3	mdivi-1	24h	0.0101642	0.887577	0.887577	0.00105632	0.000883091	0.000788877	0.000607498	-0.000275593	0	1	1
cell_RadialDistribution_ZernikePhase_tubulin_5_5	mdivi-1	24h	0.0234109	0.68226	0.68226		0.000243657		2.02901e-05	-0.000223367	0	1	1
cell_Texture_AngularSecondMoment_ER_12_00_256	mdivi-1	24h	0.250314	0.3976	0.3976	0.151157	0.00768498	0.1481	0.00420488	-0.00348011	0	1	1
cell_Texture_AngularSecondMoment_ER_3_00_256	mdivi-1	24h	0.333336	0.3976	0.3976	0.237929	0.0102624	0.234002	0.00451613	-0.00574626	0	1	1
cell_Texture_AngularSecondMoment_actin_12_00_256	mdivi-1	24h	0.210495	0.4692	0.4692	0.272756	0.0272431	0.266986	0.0222361	-0.00500696	0	1	1
cell_Texture_AngularSecondMoment_actin_3_00_256	mdivi-1	24h	0.209593	0.481027	0.481027	0.291756	0.025742	0.285798	0.0220991	-0.00364288	0	1	1
cell_Texture_AngularSecondMoment_cd25_12_00_256	mdivi-1	24h	0.0056372	0.977094	0.977094	0.0851221	0.0136885	0.0824368	0.0119579	-0.00173052	0	1	1
cell_Texture_AngularSecondMoment_cd25_3_00_256	mdivi-1	24h	-0.00343204	0.985016	0.985016	0.105884	0.0189569	0.102244	0.0171352	-0.0018217	0	1	1
cell_Texture_AngularSecondMoment_mito_12_00_256	mdivi-1	24h	0.24573	0.457247	0.457247	0.356455	0.0602477	0.358109	0.011506	-0.0487417	16.0265	0.00676895	0.176446
cell_Texture_AngularSecondMoment_mito_3_00_256	mdivi-1	24h	0.249892	0.457247	0.457247	0.367785	0.0598318	0.36918	0.0105676	-0.0492642	15.6625	0.00787665	0.176446
cell_Texture_AngularSecondMoment_tubulin_12_00_256	mdivi-1	24h	0.172267	0.487473	0.487473	0.199466	0.0148946	0.195075	0.0107163	-0.00417826	0	1	1
cell_Texture_AngularSecondMoment_tubulin_3_00_256	mdivi-1	24h	0.243984	0.427933	0.427933	0.232958	0.0185108	0.228926	0.0116693	-0.00684155	0	1	1
cell_Texture_Contrast_ER_12_00_256	mdivi-1	24h	-0.131203	0.565886	0.565886	0.16825	0.0103212	0.164317	0.00631475	-0.00400648	0	1	1
cell_Texture_Contrast_ER_3_00_256	mdivi-1	24h	-0.164051	0.509016	0.509016	0.19313	0.00947882	0.188612	0.00491647	-0.00456235	0	1	1
cell_Texture_Contrast_actin_12_00_256	mdivi-1	24h	-0.17422	0.503703	0.503703	0.227036	0.0265346	0.222304	0.0230134	-0.0035212	0	1	1
cell_Texture_Contrast_actin_3_00_256	mdivi-1	24h	-0.168465	0.517313	0.517313	0.234603	0.026479	0.229524	0.0224458	-0.00403322	0	1	1
cell_Texture_Contrast_cd25_12_00_256	mdivi-1	24h	-0.0321122	0.793458	0.793458	0.0297258	0.00128491	0.0282221	0.000451032	-0.000833878	0	1	1
cell_Texture_Contrast_cd25_3_00_256	mdivi-1	24h	-0.0127412	0.93678	0.93678	0.0333106	0.0014662	0.0315963	0.000611624	-0.000854574	0	1	1
cell_Texture_Contrast_mito_12_00_256	mdivi-1	24h	-0.310302	0.3976	0.3976	0.33555	0.0583587	0.337525	0.0145803	-0.0437785	15.0504	0.0101491	0.176446
cell_Texture_Contrast_mito_3_00_256	mdivi-1	24h	-0.306975	0.399482	0.399482	0.337827	0.057183	0.339454	0.0152581	-0.0419249	14.1294	0.0148083	0.21483
cell_Texture_Contrast_tubulin_12_00_256	mdivi-1	24h	-0.196945	0.446214	0.446214	0.176366	0.0087392	0.172767	0.00133315	-0.00740605	0	1	1
cell_Texture_Contrast_tubulin_3_00_256	mdivi-1	24h	-0.207831	0.439599	0.439599	0.187741	0.0091615	0.183973	0.00157328	-0.00758822	0	1	1
cell_Texture_Correlation_ER_12_00_256	mdivi-1	24h	0.184873	0.3976	0.3976	0.0863601	0.00768309	0.0837677	0.00396534	-0.00371774	0	1	1
cell_Texture_Correlation_ER_3_00_256	mdivi-1	24h	0.295368	0.3976	0.3976	0.165812	0.0130032	0.16299	0.00454123	-0.00846199	0	1	1
cell_Texture_Correlation_actin_12_00_256	mdivi-1	24h	-0.0674389	0.469301	0.469301	0.0148482	0.00150494	0.0139319	0.000889398	-0.000615541	0	1	1
cell_Texture_Correlation_actin_3_00_256	mdivi-1	24h	-0.0561423	0.534765	0.534765	0.0150806	0.00228913	0.014253	0.000353607	-0.00193553	0	1	1
cell_Texture_Correlation_cd25_12_00_256	mdivi-1	24h	0.0116494	0.924447	0.924447	0.019479	0.00463695	0.018564	0.00394853	-0.000688424	0	1	1
cell_Texture_Correlation_cd25_3_00_256	mdivi-1	24h	-0.0161639	0.918345	0.918345	0.0400247	0.00634956	0.0384939	0.00603203	-0.000317537	0	1	1
cell_Texture_Correlation_mito_12_00_256	mdivi-1	24h	0.0413748	0.793458	0.793458	0.0672053	0.00981882	0.0664033	0.00204433	-0.00777449	1.45122	0.918629	1
cell_Texture_Correlation_mito_3_00_256	mdivi-1	24h	-0.0487325	0.670653	0.670653	0.031397	0.00101945	0.0302817	0.000242146	-0.000777306	0	1	1
cell_Texture_Correlation_tubulin_12_00_256	mdivi-1	24h	0.0815046	0.427933	0.427933	0.0125014	0.00131028	0.0117044	0.000641731	-0.000668545	0	1	1
cell_Texture_Correlation_tubulin_3_00_256	mdivi-1	24h	0.130199	0.3976	0.3976	0.0291668	0.00189633	0.0287923	0.0011029	-0.000793429	0	1	1
cell_Texture_DifferenceEntropy_ER_12_00_256	mdivi-1	24h	-0.147785	0.546964	0.546964	0.194633	0.0120704	0.190392	0.00712221	-0.00494815	0	1	1
cell_Texture_DifferenceEntropy_ER_3_00_256	mdivi-1	24h	-0.201704	0.4692	0.4692	0.229834	0.0120213	0.225019	0.00617396	-0.00584737	0	1	1
cell_Texture_DifferenceEntropy_actin_12_00_256	mdivi-1	24h	-0.192795	0.487473	0.487473	0.256597	0.0267324	0.251165	0.0241717	-0.00256069	0	1	1
cell_Texture_DifferenceEntropy_actin_3_00_256	mdivi-1	24h	-0.182531	0.517313	0.517313	0.272154	0.0267926	0.266228	0.0238769	-0.00291566	0	1	1
cell_Texture_DifferenceEntropy_cd25_12_00_256	mdivi-1	24h	-0.0395868	0.749444	0.749444	0.0356888	0.00104606	0.0341188	0.000531836	-0.000514219	0	1	1
cell_Texture_DifferenceEntropy_cd25_3_00_256	mdivi-1	24h	-0.0147014	0.92968	0.92968	0.0389714	0.00104263	0.0372772	0.000642866	-0.000399763	0	1	1
cell_Texture_DifferenceEntropy_mito_12_00_256	mdivi-1	24h	-0.273834	0.429071	0.429071	0.339271	0.0610242	0.341351	0.0128261	-0.0481981	16.8218	0.0048505	0.176045
cell_Texture_DifferenceEntropy_mito_3_00_256	mdivi-1	24h	-0.275554	0.430652	0.430652	0.351061	0.0602007	0.352727	0.0127691	-0.0474316	15.885	0.00718024	0.176446
cell_Texture_DifferenceEntropy_tubulin_12_00_256	mdivi-1	24h	-0.22856	0.427933	0.427933	0.18782	0.0100792	0.184078	0.00304641	-0.00703282	0	1	1
cell_Texture_DifferenceEntropy_tubulin_3_00_256	mdivi-1	24h	-0.242179	0.422074	0.422074	0.207624	0.011429	0.203575	0.00344409	-0.00798487	0	1	1
cell_Texture_DifferenceVariance_ER_12_00_256	mdivi-1	24h	0.244509	0.3976	0.3976	0.139129	0.00823895	0.136555	0.00429695	-0.003942	0	1	1
cell_Texture_DifferenceVariance_ER_3_00_256	mdivi-1	24h	0.282863	0.3976	0.3976	0.175855	0.00922347	0.172962	0.00388918	-0.00533429	0	1	1
cell_Texture_DifferenceVariance_actin_12_00_256	mdivi-1	24h	0.197465	0.481027	0.481027	0.254202	0.0180625	0.248175	0.0160696	-0.00199285	0	1	1
cell_Texture_DifferenceVariance_actin_3_00_256	mdivi-1	24h	0.191315	0.506276	0.506276	0.270746	0.0188181	0.264344	0.0174322	-0.00138589	0	1	1
cell_Texture_DifferenceVariance_cd25_12_00_256	mdivi-1	24h	0.0112962	0.954887	0.954887	0.0703921	0.0130825	0.0681013	0.010899	-0.00218349	0	1	1
cell_Texture_DifferenceVariance_cd25_3_00_256	mdivi-1	24h	-0.00341411	0.984376	0.984376	0.0898342	0.0172211	0.0865786	0.0152147	-0.00200646	0	1	1
cell_Texture_DifferenceVariance_mito_12_00_256	mdivi-1	24h	0.261475	0.430652	0.430652	0.31144	0.0496849	0.312454	0.00964053	-0.0400443	13.5226	0.0189437	0.25687
cell_Texture_DifferenceVariance_mito_3_00_256	mdivi-1	24h	0.274146	0.427933	0.427933	0.319818	0.0507316	0.320843	0.0100916	-0.04064	13.5117	0.0190274	0.25687
cell_Texture_DifferenceVariance_tubulin_12_00_256	mdivi-1	24h	0.29501	0.3976	0.3976	0.13841	0.0151171	0.137127	0.00812766	-0.00698946	0	1	1
cell_Texture_DifferenceVariance_tubulin_3_00_256	mdivi-1	24h	0.355748	0.3976	0.3976	0.154397	0.0193233	0.153893	0.00918895	-0.0101344	1.83047	0.87207	1
cell_Texture_Entropy_ER_12_00_256	mdivi-1	24h	-0.196319	0.481027	0.481027	0.238013	0.0113981	0.233145	0.00524168	-0.00615645	0	1	1
cell_Texture_Entropy_ER_3_00_256	mdivi-1	24h	-0.242041	0.447811	0.447811	0.273715	0.0123474	0.268612	0.00475474	-0.00759265	0	1	1
cell_Texture_Entropy_actin_12_00_256	mdivi-1	24h	-0.207896	0.4692	0.4692	0.263573	0.0284873	0.258295	0.0252099	-0.00327736	0	1	1
cell_Texture_Entropy_actin_3_00_256	mdivi-1	24h	-0.19805	0.487473	0.487473	0.272121	0.027339	0.266548	0.0236965	-0.00364246	0	1	1
cell_Texture_Entropy_cd25_12_00_256	mdivi-1	24h	-0.0333275	0.804249	0.804249	0.0386235	0.00114295	0.0369795	0.000636344	-0.000506608	0	1	1
cell_Texture_Entropy_cd25_3_00_256	mdivi-1	24h	-0.0177894	0.917772	0.917772	0.04314	0.00108829	0.0412825	0.000685514	-0.000402775	0	1	1
cell_Texture_Entropy_mito_12_00_256	mdivi-1	24h	-0.2664	0.438557	0.438557	0.348045	0.0612322	0.350025	0.0121638	-0.0490684	16.6943	0.00511762	0.176045
cell_Texture_Entropy_mito_3_00_256	mdivi-1	24h	-0.267508	0.438557	0.438557	0.353509	0.0602834	0.35523	0.0117639	-0.0485195	16.1281	0.00648777	0.176446
cell_Texture_Entropy_tubulin_12_00_256	mdivi-1	24h	-0.230329	0.427933	0.427933	0.201918	0.0144575	0.197778	0.00804552	-0.00641194	0	1	1
cell_Texture_Entropy_tubulin_3_00_256	mdivi-1	24h	-0.234525	0.429071	0.429071	0.222001	0.0142736	0.217504	0.00690014	-0.00737347	0	1	1
cell_Texture_InfoMeas1_ER_12_00_256	mdivi-1	24h	0.11836	0.595285	0.595285	0.159846	0.0106787	0.15649	0.00637215	-0.00430652	0	1	1
cell_Texture_InfoMeas1_ER_3_00_256	mdivi-1	24h	-0.281365	0.3976	0.3976	0.129517	0.00590435	0.127677	0.000326947	-0.0055774	0	1	1
cell_Texture_InfoMeas1_actin_12_00_256	mdivi-1	24h	-0.0456767	0.678055	0.678055	0.0307723	0.0037324	0.0294874	0.00318374	-0.000548657	0	1	1
cell_Texture_InfoMeas1_actin_3_00_256	mdivi-1	24h	0.0513854	0.683579	0.683579	0.0457125	0.00441252	0.0441454	0.0033956	-0.00101692	0	1	1
cell_Texture_InfoMeas1_cd25_12_00_256	mdivi-1	24h	0.0179179	0.884082	0.884082	0.0213102	0.00101234	0.0202817	0.000492291	-0.000520048	0	1	1
cell_Texture_InfoMeas1_cd25_3_00_256	mdivi-1	24h	0.00566868	0.970746	0.970746	0.0279501	0.00181742	0.0264513	0.000689998	-0.00112742	0	1	1
cell_Texture_InfoMeas1_mito_12_00_256	mdivi-1	24h	0.22156	0.3976	0.3976	0.138139	0.0294212	0.141328	0.00368706	-0.0257342	18.1506	0.00276348	0.176045
cell_Texture_InfoMeas1_mito_3_00_256	mdivi-1	24h	0.215598	0.3976	0.3976	0.146212	0.0285106	0.148767	0.00346292	-0.0250477	15.3599	0.00893043	0.176446
cell_Texture_InfoMeas1_tubulin_12_00_256	mdivi-1	24h	0.0820989	0.622929	0.622929	0.084602	0.00248381	0.0818841	0.000133671	-0.00235014	0	1	1
cell_Texture_InfoMeas1_tubulin_3_00_256	mdivi-1	24h	-0.0495543	0.670653	0.670653	0.0351062	0.00330195	0.0348832	0.00180581	-0.00149614	0	1	1
cell_Texture_InfoMeas2_ER_12_00_256	mdivi-1	24h	-0.159753	0.525073	0.525073	0.203573	0.0107969	0.199404	0.00526625	-0.00553066	0	1	1
cell_Texture_InfoMeas2_ER_3_00_256	mdivi-1	24h	0.150293	0.438557	0.438557	0.0924416	0.00340653	0.0901856	0.00123504	-0.00217149	0	1	1
cell_Texture_InfoMeas2_actin_12_00_256	mdivi-1	24h	-0.112134	0.607453	0.607453	0.157282	0.0160027	0.153259	0.0144728	-0.00152991	0	1	1
cell_Texture_InfoMeas2_actin_3_00_256	mdivi-1	24h	-0.132026	0.503703	0.503703	0.124893	0.0139095	0.12197	0.0125766	-0.00133291	0	1	1
cell_Texture_InfoMeas2_cd25_12_00_256	mdivi-1	24h	-0.0240477	0.868511	0.868511	0.034695	0.000922799	0.0331809	0.000445398	-0.000477401	0	1	1
cell_Texture_InfoMeas2_cd25_3_00_256	mdivi-1	24h	-0.0117259	0.942975	0.942975	0.0354241	0.00145165	0.0337081	0.000623413	-0.000828236	0	1	1
cell_Texture_InfoMeas2_mito_12_00_256	mdivi-1	24h	-0.270108	0.427273	0.427273	0.300751	0.0539458	0.303342	0.00943077	-0.044515	16.8606	0.00477196	0.176045
cell_Texture_InfoMeas2_mito_3_00_256	mdivi-1	24h	-0.281656	0.404189	0.404189	0.297695	0.0560951	0.300929	0.00931476	-0.0467804	18.2572	0.0026407	0.176045
cell_Texture_InfoMeas2_tubulin_12_00_256	mdivi-1	24h	-0.203917	0.429071	0.429071	0.163103	0.00756041	0.159698	0.00261013	-0.00495028	0	1	1
cell_Texture_InfoMeas2_tubulin_3_00_256	mdivi-1	24h	-0.122425	0.523167	0.523167	0.113433	0.00475418	0.110717	0.000358183	-0.004396	0	1	1
cell_Texture_InverseDifferenceMoment_ER_12_00_256	mdivi-1	24h	0.211236	0.4692	0.4692	0.257466	0.0136624	0.252422	0.00688967	-0.00677272	0	1	1
cell_Texture_InverseDifferenceMoment_ER_3_00_256	mdivi-1	24h	0.314014	0.405793	0.405793	0.318149	0.0164249	0.313282	0.00588479	-0.0105401	0	1	1
cell_Texture_InverseDifferenceMoment_actin_12_00_256	mdivi-1	24h	0.171007	0.527364	0.527364	0.253711	0.0315314	0.247097	0.0217177	-0.0098137	0	1	1
cell_Texture_InverseDifferenceMoment_actin_3_00_256	mdivi-1	24h	0.191463	0.509016	0.509016	0.28348	0.0286931	0.277727	0.0241219	-0.00457123	0	1	1
cell_Texture_InverseDifferenceMoment_cd25_12_00_256	mdivi-1	24h	0.00453385	0.979885	0.979885	0.0873215	0.0139456	0.0845834	0.0122125	-0.00173306	0	1	1
cell_Texture_InverseDifferenceMoment_cd25_3_00_256	mdivi-1	24h	-0.00487623	0.979885	0.979885	0.107192	0.0190841	0.10355	0.0172531	-0.00183101	0	1	1
cell_Texture_InverseDifferenceMoment_mito_12_00_256	mdivi-1	24h	0.260321	0.445485	0.445485	0.350588	0.0620422	0.35273	0.013839	-0.0482032	16.4303	0.00571708	0.176045
cell_Texture_InverseDifferenceMoment_mito_3_00_256	mdivi-1	24h	0.265758	0.446214	0.446214	0.365459	0.0610585	0.367157	0.0135575	-0.047501	15.4587	0.0085722	0.176446
cell_Texture_InverseDifferenceMoment_tubulin_12_00_256	mdivi-1	24h	0.155947	0.499367	0.499367	0.164444	0.00818257	0.160407	0.00485313	-0.00332944	0	1	1
cell_Texture_InverseDifferenceMoment_tubulin_3_00_256	mdivi-1	24h	0.254398	0.3976	0.3976	0.201584	0.0126024	0.198025	0.00589127	-0.00671118	0	1	1
cell_Texture_SumAverage_ER_12_00_256	mdivi-1	24h	-0.221568	0.448681	0.448681	0.244337	0.0140505	0.239659	0.00867159	-0.00537892	0	1	1
cell_Texture_SumAverage_ER_3_00_256	mdivi-1	24h	-0.233851	0.446214	0.446214	0.251518	0.0131146	0.246661	0.00760612	-0.00550844	0	1	1
cell_Texture_SumAverage_actin_12_00_256	mdivi-1	24h	-0.196305	0.481027	0.481027	0.257292	0.0284046	0.251804	0.0260735	-0.00233105	0	1	1
cell_Texture_SumAverage_actin_3_00_256	mdivi-1	24h	-0.187458	0.494258	0.494258	0.252706	0.0280346	0.247566	0.0239477	-0.00408692	0	1	1
cell_Texture_SumAverage_cd25_12_00_256	mdivi-1	24h	-0.0321727	0.826557	0.826557	0.0462963	0.00244555	0.0444916	0.00210353	-0.000342016	0	1	1
cell_Texture_SumAverage_cd25_3_00_256	mdivi-1	24h	-0.0279342	0.871537	0.871537	0.0587916	0.00480883	0.0565905	0.00443893	-0.000369907	0	1	1
cell_Texture_SumAverage_mito_12_00_256	mdivi-1	24h	-0.294114	0.427933	0.427933	0.374182	0.0724832	0.377719	0.0180836	-0.0543996	18.9772	0.00194106	0.176045
cell_Texture_SumAverage_mito_3_00_256	mdivi-1	24h	-0.300828	0.427933	0.427933	0.384289	0.0711831	0.387464	0.0172114	-0.0539717	18.1805	0.00272846	0.176045
cell_Texture_SumAverage_tubulin_12_00_256	mdivi-1	24h	-0.196801	0.446214	0.446214	0.178409	0.0102384	0.174163	0.00447835	-0.00576009	0	1	1
cell_Texture_SumAverage_tubulin_3_00_256	mdivi-1	24h	-0.183654	0.4692	0.4692	0.198127	0.0102505	0.193379	0.00386762	-0.00638292	0	1	1
cell_Texture_SumEntropy_ER_12_00_256	mdivi-1	24h	-0.143377	0.556007	0.556007	0.193352	0.0103668	0.188883	0.00618887	-0.00417795	0	1	1
cell_Texture_SumEntropy_ER_3_00_256	mdivi-1	24h	-0.168868	0.517313	0.517313	0.217775	0.0112686	0.213027	0.00644023	-0.00482837	0	1	1
cell_Texture_SumEntropy_actin_12_00_256	mdivi-1	24h	-0.20741	0.4692	0.4692	0.262519	0.0271239	0.257076	0.0244433	-0.00268062	0	1	1
cell_Texture_SumEntropy_actin_3_00_256	mdivi-1	24h	-0.194229	0.488781	0.488781	0.263567	0.0264845	0.258055	0.0234596	-0.00302491	0	1	1
cell_Texture_SumEntropy_cd25_12_00_256	mdivi-1	24h	-0.0357957	0.784945	0.784945	0.0365503	0.00107504	0.0349746	0.000560993	-0.000514048	0	1	1
cell_Texture_SumEntropy_cd25_3_00_256	mdivi-1	24h	-0.0179451	0.915682	0.915682	0.0401954	0.000997431	0.0384506	0.000593756	-0.000403676	0	1	1
cell_Texture_SumEntropy_mito_12_00_256	mdivi-1	24h	-0.26964	0.435	0.435	0.347261	0.0613325	0.349274	0.0122234	-0.049109	16.7609	0.00497637	0.176045
cell_Texture_SumEntropy_mito_3_00_256	mdivi-1	24h	-0.268162	0.438557	0.438557	0.356143	0.0610901	0.357953	0.0116468	-0.0494433	16.4169	0.00574925	0.176045
cell_Texture_SumEntropy_tubulin_12_00_256	mdivi-1	24h	-0.227202	0.427933	0.427933	0.197453	0.0122057	0.193426	0.00546967	-0.00673604	0	1	1
cell_Texture_SumEntropy_tubulin_3_00_256	mdivi-1	24h	-0.228405	0.430741	0.430741	0.21502	0.0128913	0.210617	0.00530534	-0.00758591	0	1	1
cell_Texture_SumVariance_ER_12_00_256	mdivi-1	24h	-0.105621	0.618947	0.618947	0.144876	0.00847533	0.141162	0.0054488	-0.00302652	0	1	1
cell_Texture_SumVariance_ER_3_00_256	mdivi-1	24h	-0.102645	0.631912	0.631912	0.146765	0.00841174	0.142961	0.00554075	-0.00287099	0	1	1
cell_Texture_SumVariance_actin_12_00_256	mdivi-1	24h	-0.184663	0.481027	0.481027	0.225095	0.0245392	0.220258	0.0214503	-0.00308882	0	1	1
cell_Texture_SumVariance_actin_3_00_256	mdivi-1	24h	-0.183313	0.481027	0.481027	0.225548	0.0235044	0.220686	0.0202667	-0.00323768	0	1	1
cell_Texture_SumVariance_cd25_12_00_256	mdivi-1	24h	-0.0312131	0.797928	0.797928	0.0300243	0.00133884	0.0285211	0.000455342	-0.000883498	0	1	1
cell_Texture_SumVariance_cd25_3_00_256	mdivi-1	24h	-0.0122307	0.937372	0.937372	0.0325773	0.00144019	0.0309101	0.000548334	-0.000891853	0	1	1
cell_Texture_SumVariance_mito_12_00_256	mdivi-1	24h	-0.31504	0.3976	0.3976	0.33672	0.0583199	0.338892	0.0138317	-0.0444883	15.3202	0.00907815	0.176446
cell_Texture_SumVariance_mito_3_00_256	mdivi-1	24h	-0.312629	0.3976	0.3976	0.338214	0.0581762	0.340333	0.0133597	-0.0448165	15.3302	0.00904089	0.176446
cell_Texture_SumVariance_tubulin_12_00_256	mdivi-1	24h	-0.197983	0.445485	0.445485	0.175083	0.00925557	0.171526	0.00175186	-0.00750371	0	1	1
cell_Texture_SumVariance_tubulin_3_00_256	mdivi-1	24h	-0.197416	0.446214	0.446214	0.177019	0.00877459	0.173477	0.00111685	-0.00765774	0	1	1
cell_Texture_Variance_ER_12_00_256	mdivi-1	24h	-0.117154	0.59753	0.59753	0.156238	0.00929894	0.152401	0.0058385	-0.00346044	0	1	1
cell_Texture_Variance_ER_3_00_256	mdivi-1	24h	-0.120121	0.592009	0.592009	0.159421	0.00855149	0.155402	0.00527542	-0.00327608	0	1	1
cell_Texture_Variance_actin_12_00_256	mdivi-1	24h	-0.166419	0.503703	0.503703	0.209289	0.0255496	0.204827	0.021978	-0.00357166	0	1	1
cell_Texture_Variance_actin_3_00_256	mdivi-1	24h	-0.166919	0.506084	0.506084	0.211945	0.0246527	0.207329	0.0209246	-0.00372804	0	1	1
cell_Texture_Variance_cd25_12_00_256	mdivi-1	24h	-0.0315197	0.793458	0.793458	0.0286214	0.001335	0.0271519	0.000483645	-0.000851352	0	1	1
cell_Texture_Variance_cd25_3_00_256	mdivi-1	24h	-0.0132528	0.931813	0.931813	0.0314066	0.00148589	0.0297522	0.000602267	-0.000883627	0	1	1
cell_Texture_Variance_mito_12_00_256	mdivi-1	24h	-0.318715	0.3976	0.3976	0.340253	0.0595203	0.342449	0.0150084	-0.0445118	15.2995	0.00915629	0.176446
cell_Texture_Variance_mito_3_00_256	mdivi-1	24h	-0.319566	0.3976	0.3976	0.343479	0.0592555	0.345583	0.0146985	-0.044557	15.141	0.00977643	0.176446
cell_Texture_Variance_tubulin_12_00_256	mdivi-1	24h	-0.180641	0.4692	0.4692	0.176842	0.00830501	0.17307	0.00109034	-0.00721468	0	1	1
cell_Texture_Variance_tubulin_3_00_256	mdivi-1	24h	-0.184753	0.4692	0.4692	0.182227	0.00835795	0.178395	0.000878553	-0.0074794	0	1	1
cyto_Intensity_IntegratedIntensityEdge_ER	mdivi-1	24h	-0.352103	0.3976	0.3976	0.257117	0.0110333	0.254138	0.00364327	-0.00739004	0	1	1
cyto_Intensity_IntegratedIntensityEdge_actin	mdivi-1	24h	-0.368743	0.3976	0.3976	0.301056	0.0153698	0.296217	0.00829754	-0.00707227	0	1	1
cyto_Intensity_IntegratedIntensityEdge_cd25	mdivi-1	24h	-0.0622156	0.67986	0.67986	0.0825445	0.0169074	0.0797423	0.0164877	-0.000419693	0	1	1
cyto_Intensity_IntegratedIntensityEdge_mito	mdivi-1	24h	-0.361548	0.3976	0.3976	0.291091	0.0502625	0.29674	0.00123488	-0.0490277	19.9632	0.00126974	0.176045
cyto_Intensity_IntegratedIntensityEdge_tubulin	mdivi-1	24h	-0.311738	0.3976	0.3976	0.207332	0.0204439	0.204199	0.00922497	-0.0112189	0	1	1
cyto_Intensity_IntegratedIntensity_ER	mdivi-1	24h	-0.235182	0.3976	0.3976	0.118156	0.00991554	0.116562	0.00745566	-0.00245988	0	1	1
cyto_Intensity_IntegratedIntensity_actin	mdivi-1	24h	-0.270787	0.3976	0.3976	0.167173	0.00538248	0.163587	0.0019292	-0.00345328	0	1	1
cyto_Intensity_IntegratedIntensity_cd25	mdivi-1	24h	0.0441141	0.758066	0.758066	0.071731	0.0199365	0.0691796	0.0185423	-0.00139422	0	1	1
cyto_Intensity_IntegratedIntensity_mito	mdivi-1	24h	-0.130662	0.536928	0.536928	0.155099	0.0161601	0.1535	0.0031413	-0.0130188	1.51356	0.9115	1
cyto_Intensity_IntegratedIntensity_tubulin	mdivi-1	24h	-0.177988	0.3976	0.3976	0.108612	0.0201548	0.105916	0.014818	-0.00533675	0	1	1
cyto_Intensity_LowerQuartileIntensity_ER	mdivi-1	24h	-0.301805	0.3976	0.3976	0.233503	0.0125395	0.229499	0.00774936	-0.00479017	0	1	1
cyto_Intensity_LowerQuartileIntensity_actin	mdivi-1	24h	-0.411255	0.3976	0.3976	0.35922	0.0160746	0.354385	0.0044548	-0.0116198	0	1	1
cyto_Intensity_LowerQuartileIntensity_cd25	mdivi-1	24h	-0.114447	0.643902	0.643902	0.226823	0.0250746	0.221189	0.0242793	-0.000795256	0	1	1
cyto_Intensity_LowerQuartileIntensity_mito	mdivi-1	24h	-0.482376	0.3976	0.3976	0.395456	0.0437629	0.398524	0.00189771	-0.0418652	11.9957	0.0348466	0.403225
cyto_Intensity_LowerQuartileIntensity_tubulin	mdivi-1	24h	-0.0538344	0.780416	0.780416	0.100328	0.00299009	0.0970026	0.000860587	-0.0021295	0	1	1
cyto_Intensity_MADIntensity_ER	mdivi-1	24h	-0.290994	0.3976	0.3976	0.212929	0.00673523	0.208532	0.00135261	-0.00538262	0	1	1
cyto_Intensity_MADIntensity_actin	mdivi-1	24h	-0.298174	0.3976	0.3976	0.241365	0.018645	0.237391	0.0106463	-0.00799873	0	1	1
cyto_Intensity_MADIntensity_cd25	mdivi-1	24h	0.033707	0.660992	0.660992	0.00717971	0.000412812	0.00682866	4.9337e-05	-0.000363475	0	1	1
cyto_Intensity_MADIntensity_mito	mdivi-1	24h	-0.0697803	0.746012	0.746012	0.148136	0.0129611	0.145501	0.00418638	-0.00877476	0	1	1
cyto_Intensity_MADIntensity_tubulin	mdivi-1	24h	-0.160388	0.514319	0.514319	0.198691	0.0110804	0.19234	0.0049621	-0.00611827	0	1	1
cyto_Intensity_MassDisplacement_ER	mdivi-1	24h	0.157357	0.321646	0.321646	0.0146179	0.00494433	0.0139958	0.00328248	-0.00166185	0	1	1
cyto_Intensity_MassDisplacement_actin	mdivi-1	24h	0.090102	0.447924	0.447924	0.0277877	0.00137979	0.0266241	0.000594649	-0.000785141	0	1	1
cyto_Intensity_MassDisplacement_cd25	mdivi-1	24h	-0.106119	0.478892	0.478892	0.0656575	0.00954772	0.0641528	0.00919449	-0.000353232	0	1	1
cyto_Intensity_MassDisplacement_mito	mdivi-1	24h	-0.0315388	0.864789	0.864789	0.0691435	0.00595006	0.0670688	0.00286285	-0.00308721	0	1	1
cyto_Intensity_MassDisplacement_tubulin	mdivi-1	24h	0.00327945	0.977753	0.977753	0.0231512	0.00297666	0.021813	0.00179126	-0.0011854	0	1	1
cyto_Intensity_MaxIntensityEdge_ER	mdivi-1	24h	-0.199332	0.438557	0.438557	0.162425	0.00512225	0.158625	0.00160005	-0.0035222	0	1	1
cyto_Intensity_MaxIntensityEdge_actin	mdivi-1	24h	-0.251565	0.429071	0.429071	0.250783	0.0162469	0.245346	0.0122574	-0.00398952	0	1	1
cyto_Intensity_MaxIntensityEdge_cd25	mdivi-1	24h	-0.128802	0.477596	0.477596	0.0985549	0.00893248	0.0955725	0.0080754	-0.000857082	0	1	1
cyto_Intensity_MaxIntensityEdge_mito	mdivi-1	24h	-0.375725	0.3976	0.3976	0.314425	0.0474858	0.317182	0.0049392	-0.0425466	15.0315	0.0102284	0.176446
cyto_Intensity_MaxIntensityEdge_tubulin	mdivi-1	24h	-0.269845	0.3976	0.3976	0.201263	0.0135457	0.197894	0.00502155	-0.00852417	0	1	1
cyto_Intensity_MaxIntensity_ER	mdivi-1	24h	-0.204031	0.427933	0.427933	0.152251	0.00489744	0.14878	0.00146722	-0.00343022	0	1	1
cyto_Intensity_MaxIntensity_actin	mdivi-1	24h	-0.253636	0.427933	0.427933	0.24968	0.0152854	0.244347	0.0109401	-0.00434528	0	1	1
cyto_Intensity_MaxIntensity_cd25	mdivi-1	24h	-0.141059	0.454788	0.454788	0.0980364	0.00854886	0.0952173	0.00763021	-0.000918651	0	1	1
cyto_Intensity_MaxIntensity_mito	mdivi-1	24h	-0.406258	0.3976	0.3976	0.318326	0.0463658	0.321159	0.00462632	-0.0417395	14.5688	0.012373	0.193357
cyto_Intensity_MaxIntensity_tubulin	mdivi-1	24h	-0.268544	0.3976	0.3976	0.196917	0.0133144	0.193659	0.00489679	-0.00841757	0	1	1
cyto_Intensity_MeanIntensityEdge_ER	mdivi-1	24h	-0.324493	0.3976	0.3976	0.278565	0.00813301	0.273685	0.00215624	-0.00597677	0	1	1
cyto_Intensity_MeanIntensityEdge_actin	mdivi-1	24h	-0.362332	0.3976	0.3976	0.346359	0.0182262	0.340595	0.0107935	-0.00743271	0	1	1
cyto_Intensity_MeanIntensityEdge_cd25	mdivi-1	24h	-0.117274	0.54961	0.54961	0.12845	0.0121876	0.124687	0.0112582	-0.000929359	0	1	1
cyto_Intensity_MeanIntensityEdge_mito	mdivi-1	24h	-0.451707	0.3976	0.3976	0.430593	0.0614361	0.434634	0.00216064	-0.0592755	17.3835	0.0038271	0.176045
cyto_Intensity_MeanIntensityEdge_tubulin	mdivi-1	24h	-0.33559	0.3976	0.3976	0.276833	0.0166516	0.271933	0.00526225	-0.0113894	0	1	1
cyto_Intensity_MeanIntensity_ER	mdivi-1	24h	-0.358882	0.3976	0.3976	0.299321	0.0100477	0.294739	0.00311529	-0.00693238	0	1	1
cyto_Intensity_MeanIntensity_actin	mdivi-1	24h	-0.390578	0.3976	0.3976	0.358427	0.0202676	0.353202	0.0109036	-0.00936406	0	1	1
cyto_Intensity_MeanIntensity_cd25	mdivi-1	24h	-0.13676	0.503703	0.503703	0.133328	0.0112235	0.129587	0.0102982	-0.000925332	0	1	1
cyto_Intensity_MeanIntensity_mito	mdivi-1	24h	-0.472407	0.3976	0.3976	0.418913	0.0556013	0.422488	0.00153888	-0.0540624	15.7699	0.00753252	0.176446
cyto_Intensity_MeanIntensity_tubulin	mdivi-1	24h	-0.353107	0.3976	0.3976	0.297427	0.0183407	0.292276	0.00551157	-0.0128291	0	1	1
cyto_Intensity_MedianIntensity_ER	mdivi-1	24h	-0.33719	0.3976	0.3976	0.261392	0.0108802	0.257174	0.00448854	-0.00639163	0	1	1
cyto_Intensity_MedianIntensity_actin	mdivi-1	24h	-0.430165	0.3976	0.3976	0.370937	0.0201392	0.366305	0.0082391	-0.0119001	0	1	1
cyto_Intensity_MedianIntensity_cd25	mdivi-1	24h	-0.152481	0.534652	0.534652	0.210938	0.0212459	0.20585	0.0199815	-0.0012644	0	1	1
cyto_Intensity_MedianIntensity_mito	mdivi-1	24h	-0.465035	0.3976	0.3976	0.420041	0.0439484	0.421973	0.000219777	-0.0437287	11.5262	0.0418893	0.473447
cyto_Intensity_MedianIntensity_tubulin	mdivi-1	24h	-0.128706	0.574521	0.574521	0.170565	0.00809652	0.164988	0.00314321	-0.00495331	0	1	1
cyto_Intensity_MinIntensityEdge_ER	mdivi-1	24h	-0.132123	0.4692	0.4692	0.0921498	0.00447696	0.0894797	0.00370645	-0.000770509	0	1	1
cyto_Intensity_MinIntensityEdge_actin	mdivi-1	24h	-0.3571	0.3976	0.3976	0.261225	0.0124914	0.25757	0.00700851	-0.00548286	0	1	1
cyto_Intensity_MinIntensityEdge_cd25	mdivi-1	24h	-0.151902	0.627044	0.627044	0.374633	0.0467176	0.367001	0.0445019	-0.00221572	0	1	1
cyto_Intensity_MinIntensityEdge_mito	mdivi-1	24h	-0.263753	0.435	0.435	0.340983	0.0463452	0.342221	0.0118637	-0.0344816	9.98244	0.0757343	0.799919
cyto_Intensity_MinIntensityEdge_tubulin	mdivi-1	24h	-0.0122259	0.947996	0.947996	0.0505996	0.00154208	0.0489435	0.00125002	-0.00029206	0	1	1
cyto_Intensity_MinIntensity_ER	mdivi-1	24h	-0.135844	0.457247	0.457247	0.092107	0.00453624	0.0894795	0.00370555	-0.000830693	0	1	1
cyto_Intensity_MinIntensity_actin	mdivi-1	24h	-0.352524	0.3976	0.3976	0.259705	0.0116403	0.255931	0.0062072	-0.00543312	0	1	1
cyto_Intensity_MinIntensity_cd25	mdivi-1	24h	-0.174465	0.581843	0.581843	0.375838	0.0453808	0.368408	0.0436353	-0.00174549	0	1	1
cyto_Intensity_MinIntensity_mito	mdivi-1	24h	-0.268838	0.430652	0.430652	0.341815	0.04526	0.343279	0.0113206	-0.0339394	9.70713	0.083972	0.850217
cyto_Intensity_MinIntensity_tubulin	mdivi-1	24h	-0.0137965	0.940759	0.940759	0.0512931	0.00154097	0.0496472	0.00117916	-0.000361803	0	1	1
cyto_Intensity_StdIntensityEdge_ER	mdivi-1	24h	-0.192266	0.447481	0.447481	0.16685	0.0039475	0.162485	0.000672021	-0.00327548	0	1	1
cyto_Intensity_StdIntensityEdge_actin	mdivi-1	24h	-0.199264	0.447811	0.447811	0.199512	0.0175417	0.19483	0.0135857	-0.00395592	0	1	1
cyto_Intensity_StdIntensityEdge_cd25	mdivi-1	24h	-0.0399039	0.682671	0.682671	0.0207108	0.00148252	0.0193669	0.000814187	-0.000668334	0	1	1
cyto_Intensity_StdIntensityEdge_mito	mdivi-1	24h	-0.301886	0.3976	0.3976	0.284993	0.0426723	0.286325	0.00768854	-0.0349837	12.8773	0.0245559	0.321073
cyto_Intensity_StdIntensityEdge_tubulin	mdivi-1	24h	-0.222196	0.429071	0.429071	0.194134	0.00991421	0.189409	0.00329586	-0.00661835	0	1	1
cyto_Intensity_StdIntensity_ER	mdivi-1	24h	-0.224407	0.427933	0.427933	0.178415	0.00445244	0.174139	0.000823395	-0.00362904	0	1	1
cyto_Intensity_StdIntensity_actin	mdivi-1	24h	-0.217739	0.438557	0.438557	0.207916	0.0184921	0.203456	0.013547	-0.00494506	0	1	1
cyto_Intensity_StdIntensity_cd25	mdivi-1	24h	-0.0375708	0.69998	0.69998	0.0204083	0.00143081	0.0190278	0.000850897	-0.000579909	0	1	1
cyto_Intensity_StdIntensity_mito	mdivi-1	24h	-0.325932	0.3976	0.3976	0.301501	0.0413606	0.302376	0.00622603	-0.0351346	12.0769	0.0337485	0.400043
cyto_Intensity_StdIntensity_tubulin	mdivi-1	24h	-0.269042	0.3976	0.3976	0.226356	0.0120076	0.221282	0.00361411	-0.00839351	0	1	1
cyto_Intensity_UpperQuartileIntensity_ER	mdivi-1	24h	-0.349352	0.3976	0.3976	0.276858	0.00848902	0.272261	0.001568	-0.00692102	0	1	1
cyto_Intensity_UpperQuartileIntensity_actin	mdivi-1	24h	-0.407618	0.3976	0.3976	0.362677	0.0207771	0.357633	0.0111156	-0.0096615	0	1	1
cyto_Intensity_UpperQuartileIntensity_cd25	mdivi-1	24h	-0.16155	0.481027	0.481027	0.174164	0.0165264	0.169784	0.0152401	-0.00128625	0	1	1
cyto_Intensity_UpperQuartileIntensity_mito	mdivi-1	24h	-0.387628	0.3976	0.3976	0.398458	0.0465991	0.400709	8.03746e-05	-0.0465187	12.7575	0.0257609	0.327127
cyto_Intensity_UpperQuartileIntensity_tubulin	mdivi-1	24h	-0.333038	0.3976	0.3976	0.294758	0.0190613	0.288916	0.00623205	-0.0128293	0	1	1
memb_Intensity_IntegratedIntensityEdge_actin	mdivi-1	24h	-0.397844	0.3976	0.3976	0.318467	0.0145897	0.314053	0.00590004	-0.00868966	0	1	1
memb_Intensity_IntegratedIntensityEdge_cd25	mdivi-1	24h	-0.053873	0.715266	0.715266	0.0753724	0.0151125	0.0727818	0.0147209	-0.000391571	0	1	1
memb_Intensity_IntegratedIntensity_actin	mdivi-1	24h	-0.381492	0.3976	0.3976	0.286767	0.0132307	0.282851	0.00422352	-0.00900714	0	1	1
memb_Intensity_IntegratedIntensity_cd25	mdivi-1	24h	-0.00943137	0.959089	0.959089	0.0621244	0.0142814	0.0596875	0.0134297	-0.000851704	0	1	1
memb_Intensity_LowerQuartileIntensity_actin	mdivi-1	24h	-0.431938	0.3976	0.3976	0.383574	0.0164012	0.378691	0.00369981	-0.0127014	0	1	1
memb_Intensity_LowerQuartileIntensity_cd25	mdivi-1	24h	-0.114958	0.646361	0.646361	0.229827	0.0219119	0.224037	0.0210771	-0.000834793	0	1	1
memb_Intensity_MADIntensity_actin	mdivi-1	24h	-0.300268	0.3976	0.3976	0.257659	0.0172704	0.253271	0.00842136	-0.00884899	0	1	1
memb_Intensity_MADIntensity_cd25	mdivi-1	24h	0.047475	0.549177	0.549177	0.00820495	0.000841636	0.00778226	3.58411e-05	-0.000805795	0	1	1
memb_Intensity_MassDisplacement_actin	mdivi-1	24h	0.00853039	0.96463	0.96463	0.0508666	0.00126708	0.0487294	0.000710671	-0.000556404	0	1	1
memb_Intensity_MassDisplacement_cd25	mdivi-1	24h	-0.187211	0.3976	0.3976	0.0846483	0.0181443	0.0838567	0.0173734	-0.000770898	0	1	1
memb_Intensity_MaxIntensityEdge_actin	mdivi-1	24h	-0.261081	0.438557	0.438557	0.286886	0.015546	0.280946	0.0102971	-0.0052489	0	1	1
memb_Intensity_MaxIntensityEdge_cd25	mdivi-1	24h	-0.169712	0.438557	0.438557	0.120676	0.00837461	0.117573	0.00716884	-0.00120577	0	1	1
memb_Intensity_MaxIntensity_actin	mdivi-1	24h	-0.262495	0.430741	0.430741	0.280274	0.0151763	0.274488	0.00967598	-0.00550028	0	1	1
memb_Intensity_MaxIntensity_cd25	mdivi-1	24h	-0.181203	0.429071	0.429071	0.125358	0.00796551	0.122222	0.00660382	-0.0013617	0	1	1
memb_Intensity_MeanIntensityEdge_actin	mdivi-1	24h	-0.385397	0.3976	0.3976	0.367918	0.0186923	0.362398	0.00939285	-0.00929949	0	1	1
memb_Intensity_MeanIntensityEdge_cd25	mdivi-1	24h	-0.130806	0.5202	0.5202	0.134969	0.0095396	0.131087	0.00853246	-0.00100713	0	1	1
memb_Intensity_MeanIntensity_actin	mdivi-1	24h	-0.408488	0.3976	0.3976	0.388112	0.0199995	0.382791	0.00894003	-0.0110594	0	1	1
memb_Intensity_MeanIntensity_cd25	mdivi-1	24h	-0.142104	0.503703	0.503703	0.140544	0.00879344	0.136595	0.00771729	-0.00107615	0	1	1
memb_Intensity_MedianIntensity_actin	mdivi-1	24h	-0.426582	0.3976	0.3976	0.390485	0.0197309	0.385481	0.00696806	-0.0127628	0	1	1
memb_Intensity_MedianIntensity_cd25	mdivi-1	24h	-0.154582	0.536928	0.536928	0.218625	0.0172649	0.213312	0.0158591	-0.00140584	0	1	1
memb_Intensity_MinIntensityEdge_actin	mdivi-1	24h	-0.358197	0.3976	0.3976	0.262637	0.0130778	0.259028	0.00762774	-0.0054501	0	1	1
memb_Intensity_MinIntensityEdge_cd25	mdivi-1	24h	-0.164033	0.601575	0.601575	0.370664	0.0459886	0.363205	0.0437814	-0.0022072	0	1	1
memb_Intensity_MinIntensity_actin	mdivi-1	24h	-0.359602	0.3976	0.3976	0.263386	0.0128105	0.259765	0.00729796	-0.00551253	0	1	1
memb_Intensity_MinIntensity_cd25	mdivi-1	24h	-0.171813	0.589734	0.589734	0.374828	0.0457271	0.367367	0.0437934	-0.0019337	0	1	1
memb_Intensity_StdIntensityEdge_actin	mdivi-1	24h	-0.215746	0.445485	0.445485	0.213225	0.0171441	0.208538	0.0120236	-0.00512048	0	1	1
memb_Intensity_StdIntensityEdge_cd25	mdivi-1	24h	-0.0388313	0.690743	0.690743	0.0209512	0.0016785	0.0195862	0.000923484	-0.000755017	0	1	1
memb_Intensity_StdIntensity_actin	mdivi-1	24h	-0.235058	0.429071	0.429071	0.22117	0.0166505	0.216503	0.0110579	-0.00559257	0	1	1
memb_Intensity_StdIntensity_cd25	mdivi-1	24h	-0.0387621	0.691836	0.691836	0.0211733	0.00165052	0.0197487	0.000956115	-0.000694405	0	1	1
memb_Intensity_UpperQuartileIntensity_actin	mdivi-1	24h	-0.435981	0.3976	0.3976	0.395832	0.0212108	0.390885	0.00909091	-0.0121198	0	1	1
memb_Intensity_UpperQuartileIntensity_cd25	mdivi-1	24h	-0.170683	0.476403	0.476403	0.184415	0.0125436	0.179723	0.0111664	-0.00137718	0	1	1
nucl_AreaShape_Area	mdivi-1	24h	0.121804	0.536928	0.536928	0.144498	0.0284003	0.143003	0.0221002	-0.00630006	0	1	1
nucl_AreaShape_CentralMoment_0_0	mdivi-1	24h	0.121804	0.536928	0.536928	0.144498	0.0284003	0.143003	0.0221002	-0.00630006	0	1	1
nucl_AreaShape_CentralMoment_0_1	mdivi-1	24h	-0.0534039	0.429071	0.429071		0.000251236		4.2358e-05	-0.000208878	0	1	1
nucl_AreaShape_CentralMoment_0_2	mdivi-1	24h	0.117727	0.517313	0.517313	0.120234	0.024181	0.118908	0.018772	-0.00540901	0	1	1
nucl_AreaShape_CentralMoment_0_3	mdivi-1	24h	-9.52832e-14	1	1	0.371375	0.371374	0.132057	0.132047	-0.239327	0	1	1
nucl_AreaShape_CentralMoment_1_0	mdivi-1	24h	-0.0554761	0.427933	0.427933	0.000385104	0.000247015	0.000383012	1.21857e-05	-0.000234829	0	1	1
nucl_AreaShape_CentralMoment_1_1	mdivi-1	24h	0.025118	0.689557	0.689557	0.0022723	0.000604124	0.00194502	0.000463879	-0.000140245	0	1	1
nucl_AreaShape_CentralMoment_1_2	mdivi-1	24h	-0.0619323	0.3976	0.3976		0.000299788		4.91515e-05	-0.000250636	0	1	1
nucl_AreaShape_CentralMoment_1_3	mdivi-1	24h	-9.52832e-14	1	1	0.371375	0.371374	0.132057	0.132047	-0.239327	0	1	1
nucl_AreaShape_CentralMoment_2_0	mdivi-1	24h	0.111419	0.536928	0.536928	0.119655	0.0249341	0.118241	0.0194235	-0.00551065	0	1	1
nucl_AreaShape_CentralMoment_2_1	mdivi-1	24h	-0.00821257	0.917772	0.917772	0.000476023	0.000209927	0.000300716	3.99117e-05	-0.000170016	0	1	1
nucl_AreaShape_CentralMoment_2_2	mdivi-1	24h	0.108671	0.54961	0.54961	0.121965	0.0255543	0.120639	0.0200185	-0.00553577	0	1	1
nucl_AreaShape_CentralMoment_2_3	mdivi-1	24h	-0.0195671	0.742646	0.742646		0.000124255		9.90183e-05	-2.52365e-05	0	1	1
nucl_AreaShape_Compactness	mdivi-1	24h	0.095988	0.447811	0.447811	0.0338521	0.00221994	0.0324163	0.00106744	-0.00115249	0	1	1
nucl_AreaShape_ConvexArea	mdivi-1	24h	0.132273	0.503703	0.503703	0.141475	0.02876	0.140155	0.022331	-0.00642908	0	1	1
nucl_AreaShape_Eccentricity	mdivi-1	24h	-0.118594	0.3976	0.3976	0.0322489	0.00327646	0.0317345	0.00174922	-0.00152725	0	1	1
nucl_AreaShape_EquivalentDiameter	mdivi-1	24h	0.12183	0.536928	0.536928	0.144472	0.0283856	0.142975	0.022087	-0.00629862	0	1	1
nucl_AreaShape_EulerNumber	mdivi-1	24h	0.104256	0.3976	0.3976	0.00202035	0.00102087	0.00181871	0.000213552	-0.00080732	0	1	1
nucl_AreaShape_Extent	mdivi-1	24h	-0.126139	0.3976	0.3976	0.0261606	0.00202002	0.0250904	0.000775866	-0.00124416	0	1	1
nucl_AreaShape_FormFactor	mdivi-1	24h	-0.0961007	0.447811	0.447811	0.0338445	0.00221903	0.0324071	0.00106364	-0.00115539	0	1	1
nucl_AreaShape_HuMoment_0	mdivi-1	24h	-0.0216908	0.87625	0.87625	0.0320679	0.00104154	0.0308686	0.000504442	-0.000537095	0	1	1
nucl_AreaShape_HuMoment_1	mdivi-1	24h	-0.0404219	0.657663	0.657663	0.0148693	0.000601139	0.0143007	6.64828e-05	-0.000534657	0	1	1
nucl_AreaShape_HuMoment_2	mdivi-1	24h	0.0440232	0.565886	0.565886	0.00636861	0.00018388	0.0059982	8.25021e-05	-0.000101378	0	1	1
nucl_AreaShape_HuMoment_3	mdivi-1	24h	0.00414692	0.966116	0.966116	0.00360047	0.000182737	0.00273194	0.000129537	-5.32003e-05	0	1	1
nucl_AreaShape_HuMoment_4	mdivi-1	24h	-0.019793	0.808506	0.808506	0.00636157	0.000302326	0.00512999	0.000221508	-8.08182e-05	0	1	1
nucl_AreaShape_HuMoment_5	mdivi-1	24h	-0.0132864	0.882225	0.882225	0.00517076	0.000273233	0.00392263	0.000194463	-7.87699e-05	0	1	1
nucl_AreaShape_HuMoment_6	mdivi-1	24h	-0.0202353	0.804366	0.804366	0.00639069	0.00030725	0.00516231	0.00022846	-7.87905e-05	0	1	1
nucl_AreaShape_InertiaTensorEigenvalues_0	mdivi-1	24h	0.0710473	0.636901	0.636901	0.0822021	0.0210316	0.0815502	0.0168695	-0.0041621	0	1	1
nucl_AreaShape_InertiaTensorEigenvalues_1	mdivi-1	24h	0.15765	0.4692	0.4692	0.147562	0.0225488	0.145157	0.016627	-0.00592178	0	1	1
nucl_AreaShape_InertiaTensor_0_0	mdivi-1	24h	0.105749	0.503703	0.503703	0.0822568	0.0172595	0.0810085	0.0133455	-0.00391405	0	1	1
nucl_AreaShape_InertiaTensor_0_1	mdivi-1	24h	-0.0250158	0.670653	0.670653	0.000765965	0.000505364	0.000515277	0.000271902	-0.000233461	0	1	1
nucl_AreaShape_InertiaTensor_1_0	mdivi-1	24h	-0.0250158	0.670653	0.670653	0.000765965	0.000505364	0.000515277	0.000271902	-0.000233461	0	1	1
nucl_AreaShape_InertiaTensor_1_1	mdivi-1	24h	0.0962031	0.534212	0.534212	0.0825294	0.0185103	0.0812479	0.0143673	-0.00414306	0	1	1
nucl_AreaShape_MajorAxisLength	mdivi-1	24h	0.0687971	0.648643	0.648643	0.0850769	0.0217251	0.084459	0.0173593	-0.00436583	0	1	1
nucl_AreaShape_MaxFeretDiameter	mdivi-1	24h	0.0790337	0.618947	0.618947	0.0927969	0.0222301	0.0920325	0.0176229	-0.00460726	0	1	1
nucl_AreaShape_MaximumRadius	mdivi-1	24h	0.12218	0.553641	0.553641	0.154477	0.0237289	0.151825	0.0181153	-0.00561357	0	1	1
nucl_AreaShape_MeanRadius	mdivi-1	24h	0.103988	0.615308	0.615308	0.155948	0.026203	0.153584	0.0202266	-0.00597637	0	1	1
nucl_AreaShape_MedianRadius	mdivi-1	24h	0.0936429	0.641028	0.641028	0.148521	0.0263743	0.146438	0.0205847	-0.00578963	0	1	1
nucl_AreaShape_MinFeretDiameter	mdivi-1	24h	0.165208	0.448681	0.448681	0.151036	0.0248597	0.148825	0.0182927	-0.00656703	0	1	1
nucl_AreaShape_MinorAxisLength	mdivi-1	24h	0.157762	0.4692	0.4692	0.147501	0.0225293	0.145097	0.0166074	-0.00592188	0	1	1
nucl_AreaShape_NormalizedMoment_0_2	mdivi-1	24h	0.00276591	0.972696	0.972696	0.000829207	0.000323333	0.000647392	0.000167043	-0.00015629	0	1	1
nucl_AreaShape_NormalizedMoment_0_3	mdivi-1	24h	-0.0690421	0.3976	0.3976	0.000628771	0.00032193	0.000414341	0.000102977	-0.000218953	0	1	1
nucl_AreaShape_NormalizedMoment_1_1	mdivi-1	24h	0.0126429	0.856232	0.856232		0.000307283		6.27482e-05	-0.000244535	0	1	1
nucl_AreaShape_NormalizedMoment_1_2	mdivi-1	24h	-0.0477123	0.4692	0.4692	0.00102237	0.000155804	0.000829546	8.44808e-06	-0.000147356	0	1	1
nucl_AreaShape_NormalizedMoment_1_3	mdivi-1	24h	0.0123569	0.864789	0.864789	0.000598333	0.000311967	0.000318346	6.05337e-05	-0.000251434	0	1	1
nucl_AreaShape_NormalizedMoment_2_0	mdivi-1	24h	0.0184305	0.775131	0.775131	0.000963228	0.000315296	0.000727226	0.000114726	-0.00020057	0	1	1
nucl_AreaShape_NormalizedMoment_2_1	mdivi-1	24h	0.106256	0.35367	0.35367	0.000801455	0.000592321	0.000437885	1.23568e-05	-0.000579964	0	1	1
nucl_AreaShape_NormalizedMoment_2_2	mdivi-1	24h	-0.0679331	0.509016	0.509016	0.0206817	0.000771312	0.0195524	0.000434278	-0.000337034	0	1	1
nucl_AreaShape_NormalizedMoment_2_3	mdivi-1	24h	0.039429	0.514319	0.514319	0.000787943	0.00049014	0.000411974	5.35782e-05	-0.000436562	0	1	1
nucl_AreaShape_NormalizedMoment_3_0	mdivi-1	24h	0.0857807	0.3976	0.3976		0.000654145	0.000400538	0.00021398	-0.000440164	0	1	1
nucl_AreaShape_NormalizedMoment_3_1	mdivi-1	24h	0.0262223	0.649955	0.649955		0.000392052		0.000116272	-0.00027578	0	1	1
[truncated: 14,832 more rows]

## Sheet: Suppl.Tab.4_DRUG_cluster_marker
Supplementary Table 4: Cluster marker CellProfiler features for mitochondria clustering in the drug dataset. Marker features fit using a linear mixed model in the form feature ~ class + (1|Metadata_well). To test for marker features, a contrast matrix that compares the cells belonging to that cluster to the mean of all other cells was applied using lmerTest::contest. Class indicates the cluster, …
[truncated: 2,493 more rows]

[truncated: 10 more sheets: Suppl.Tab.5_TIMECOURSE_DINO_mod, Suppl.Tab.6_TIMECOURSE_cluster_, Suppl.Tabl.7_TIMECOURSE_CellPro, Suppl.Tab.8_CRISPR_DINO_model_r, Suppl.Tab.9_CRISPR_CellProfiler, Suppl.Tab.10_EXHAUSTION_CellPro, Suppl.Tab.11_EXHAUSTION_Cluster, Suppl.Tab.12_CRISPR_guide_seque, Suppl.Tab.13_feature_qc_paramet, Suppl.Tab.14_cell_qc_parameters]
